# Supplementary material for: Therapeutic strategies in vascular cognitive impairment: A systematic review and meta‐analysis
Source: Alzheimers Dement. 2025 Nov 6;21(11):e70840. doi: 10.1002/alz.70840 (PMC12591988; doi:10.1002/alz.70840)
Supplement: Supplementary file 1 — Supporting Information [file ALZ-21-e70840-s001.xlsx]

## Sheet: eTable7
Cochrane Review ID	Author(s)	Title	Source	Year	Abstract	Issue	Publisher	ISSN	Keywords	DOI	URL	Cochrane Review Group Code
CD004744.PUB3	Birks, J; McGuinness, B; Craig, D	Rivastigmine for vascular cognitive impairment	Cochrane Database of Systematic Reviews	2013	Abstract - Background Vascular dementia represents the second most common type of dementia after Alzheimer's disease. In older patients, in particular, the combination of vascular dementia and Alzheimer's disease is common, and is referred to as mixed dementia. The classification of vascular dementia broadly follows three clinicoâ€pathological processes: multiâ€infarct dementia, single strategi…	5	John Wiley & Sons, Ltd	1465-1858	Adult; Aged; Aged, 80 and over; Cholinesterase Inhibitors [*therapeutic use]; Dementia, Vascular [*drug therapy]; Humans; Middle Aged; Nootropic Agents [*therapeutic use]; Phenylcarbamates [*therapeutic use]; Rivastigmine	10.1002/14651858.CD004744.pub3	http://dx.doi.org/10.1002/14651858.CD004744.pub3	Dementia and Cognitive Improvement
CD007365.PUB2	Hao, Z; Liu, M; Liu, Z; Lu, D	Huperzine A for vascular dementia	Cochrane Database of Systematic Reviews	2009	Abstract - Background Huperzine A, a form of herbal medicine, has been considered as an alternative treatment for vascular dementia (VaD) in China. Objectives To assess the efficacy and safety of Huperzine A in patients with vascular dementia. Search methods We searched ALOIS: the Cochrane Dementia and Cognitive Improvement Groupâ€™s Specialized Register on 10 February 2011 using the terms: chine…	2	John Wiley & Sons, Ltd	1465-1858	Alkaloids; Dementia, Vascular [*drug therapy]; Drugs, Chinese Herbal [*therapeutic use]; Humans; Neuroprotective Agents [*therapeutic use]; Sesquiterpenes [*therapeutic use]	10.1002/14651858.CD007365.pub2	http://dx.doi.org/10.1002/14651858.CD007365.pub2	Dementia and Cognitive Improvement
CD013306.PUB2	Battle, CE; Abdul-Rahim, AH; Shenkin, SD; Hewitt, J; Quinn, TJ	Cholinesterase inhibitors for vascular dementia and other vascular cognitive impairments: a network metaâ€analysis	Cochrane Database of Systematic Reviews	2021	Abstract - Background Vascular cognitive impairment (VCI) describes a broad spectrum of cognitive impairments caused by cerebrovascular disease, ranging from mild cognitive impairment to dementia. There are currently no pharmacological treatments recommended for improving either cognition or function in people with VCI. Three cholinesterase inhibitors (donepezil, galantamine, and rivastigmine) ar…	2	John Wiley & Sons, Ltd	1465-1858	*Network Meta-Analysis; Activities of Daily Living; Bias; Cholinesterase Inhibitors [*administration & dosage, adverse effects]; Cognition [drug effects]; Dementia, Vascular [*drug therapy]; Donepezil [*administration & dosage, adverse effects]; Galantamine [*administration & dosage, adverse effects]; Humans; Nootropic Agents [administration & dosage, adverse effects]; Physical Functional Perform…	10.1002/14651858.CD013306.pub2	http://dx.doi.org/10.1002/14651858.CD013306.pub2	Dementia and Cognitive Improvement
CD009425.PUB2	Xiao, Y; Wang, J; Jiang, S; Luo, H	Hyperbaric oxygen therapy for vascular dementia	Cochrane Database of Systematic Reviews	2012	Abstract - Background Hyperbaric oxygen therapy (HBOT) has been used to treat a variety of conditions and has shown possible efficacy for treating vascular dementia (VaD) in experimental and preliminary clinical studies. Objectives To assess the efficacy and safety of HBOT for VaD, used alone or as an adjuvant treatment. Search methods We searched ALOIS: the Cochrane Dementia and Cognitive Improv…	7	John Wiley & Sons, Ltd	1465-1858	Cognition [drug effects]; Combined Modality Therapy [methods]; Dementia, Vascular [*therapy]; Donepezil; Humans; Hyperbaric Oxygenation [*methods]; Indans [therapeutic use]; Nootropic Agents [therapeutic use]; Piperidines [therapeutic use]; Randomized Controlled Trials as Topic	10.1002/14651858.CD009425.pub2	http://dx.doi.org/10.1002/14651858.CD009425.pub2	Dementia and Cognitive Improvement
CD010284.PUB2	Chan, ESY; Bautista, DT; Zhu, Y; You, Y; Long, JT; Li, W; Chen, C	Traditional Chinese herbal medicine for vascular dementia	Cochrane Database of Systematic Reviews	2018	Abstract - Background Traditional Chinese herbal medicine (TCHM) is widely used for treating vascular dementia (VaD) in China. Recent studies of a number of TCHMs have demonstrated in vitro biological activity and therapeutic effects in animals, but the published clinical evidence has not been systematically appraised. Objectives To evaluate the efficacy and safety of TCHMs listed in either the C…	12	John Wiley & Sons, Ltd	1465-1858	*Dementia, Vascular [drug therapy]; *Drugs, Chinese Herbal [therapeutic use]; *Medicine, Chinese Traditional; Humans; Randomized Controlled Trials as Topic	10.1002/14651858.CD010284.pub2	http://dx.doi.org/10.1002/14651858.CD010284.pub2	Dementia and Cognitive Improvement
CD004987.PUB2	Peng, W; Wang, Y; Zhang, Y; Liang, CM	Acupuncture for vascular dementia	Cochrane Database of Systematic Reviews	2007	Abstract - Background Dementia is a widespread condition characterized by acquired global impairment of intellect, memory and personality, but without impairment of consciousness. There is no definitive treatment for vascular dementia. Acupuncture is an ancient Chinese method that has been used for the prevention and treatment of diseases over threeâ€thousand years. Many kinds of acupuncture met…	2	John Wiley & Sons, Ltd	1465-1858	*Acupuncture Therapy; Dementia, Vascular [*therapy]; Humans	10.1002/14651858.CD004987.pub2	http://dx.doi.org/10.1002/14651858.CD004987.pub2	Dementia and Cognitive Improvement
CD004670.PUB2	Jirong, Y; Yang, X; Wu, T; Defen, S; Dong, B	Zhiling decoction for vascular dementia	Cochrane Database of Systematic Reviews	2004	Abstract - Background Zhiling decoction has a fixed composition of 15 Chinese herbs. The properties of each of these herbs and in combination provide the therapeutic rationale for a possible action of Zhiling decoction in dilating cerebral vessels and increasing cerebral blood flow, as well as reducing serum cholesterol. Thus the aim of this review is to evaluate efficacy and safety of Zhiling de…	4	John Wiley & Sons, Ltd	1465-1858	Dementia, Vascular [*drug therapy]; Drug Combinations; Drugs, Chinese Herbal [*therapeutic use]; Humans; Phytotherapy [*methods]; Randomized Controlled Trials as Topic	10.1002/14651858.CD004670.pub2	http://dx.doi.org/10.1002/14651858.CD004670.pub2	Dementia and Cognitive Improvement
CD005382.PUB2	Wu, T; Qingpu, L; Zhenyong, Y	Yizhi capsule for vascular dementia	Cochrane Database of Systematic Reviews	2007	Abstract - Background Vascular dementia (VD) is a syndrome or diagnosis that has different causes and clinical manifestations relating to several different vascular mechanisms and changes in the brain. Some traditional Chinese herbal medicines were developed for treating VD. Yizhi capsule is one such herbal concoction which is reported to improve clinical symptoms significantly. The efficacy and …	2	John Wiley & Sons, Ltd	1465-1858	Alpinia; Capsules; Dementia, Vascular [*drug therapy]; Drugs, Chinese Herbal [*therapeutic use]; Humans; Phytotherapy [*methods]; Plant Extracts	10.1002/14651858.CD005382.pub2	http://dx.doi.org/10.1002/14651858.CD005382.pub2	Dementia and Cognitive Improvement
CD004746.PUB2	Birks, J; Craig, D	Galantamine for vascular cognitive impairment	Cochrane Database of Systematic Reviews	2006	Abstract - Background Vascular dementia represents the second most common type of dementia after that caused by Alzheimer's disease. Particularly in older patients, the combination of vascular dementia and Alzheimer's disease is common and is referred to as mixed dementia. The classification of vascular dementia broadly follows three clinicoâ€pathological processes: multiâ€infarct dementia, sin…	1	John Wiley & Sons, Ltd	1465-1858	Alzheimer Disease [complications, *drug therapy]; Cholinesterase Inhibitors [*therapeutic use]; Cognition Disorders [drug therapy, etiology]; Dementia, Vascular [*drug therapy]; Galantamine [adverse effects, *therapeutic use]; Humans; Nootropic Agents [adverse effects, *therapeutic use]; Randomized Controlled Trials as Topic	10.1002/14651858.CD004746.pub2	http://dx.doi.org/10.1002/14651858.CD004746.pub2	Dementia and Cognitive Improvement
CD008900.PUB3	Cui, S; Chen, N; Yang, M; Guo, J; Zhou, M; Zhu, C; He, L	Cerebrolysin for vascular dementia	Cochrane Database of Systematic Reviews	2019	Abstract - Background Although vascular dementia is the second most common cause of dementia globally, evidenceâ€based treatments are still lacking. Cerebrolysin is a porcine brainâ€derived preparation that is said to have neurotrophic and neuroprotective activity. In many parts of the world Cerebrolysin, given as a series of daily intravenous infusions, is used as a potential intervention for …	11	John Wiley & Sons, Ltd	1465-1858	Amino Acids [adverse effects, *therapeutic use]; Cognition [drug effects]; Cost of Illness; Dementia, Vascular [*drug therapy, psychology]; Humans; Nootropic Agents [*therapeutic use]; Quality of Life; Randomized Controlled Trials as Topic	10.1002/14651858.CD008900.pub3	http://dx.doi.org/10.1002/14651858.CD008900.pub3	Dementia and Cognitive Improvement
CD001296	Rands, G; Orrell, M	Aspirin for vascular dementia	Cochrane Database of Systematic Reviews	2000	Abstract - Background Aspirin is widely prescribed for patients with a diagnosis of vascular dementia. In a survey of UK geriatricians and psychiatrists 80% of patients with clinical diagnoses of vascular dementia were prescribed aspirin. However, a number of queries remain unanswered. Is there convincing evidence that aspirin benefits patients with vascular dementia? Does aspirin affect cognitio…	4	John Wiley & Sons, Ltd	1465-1858	Antiâ€Inflammatory Agents, Nonâ€Steroidal [*therapeutic use]; Aspirin [*therapeutic use]; Cognition Disorders [drug therapy]; Dementia, Vascular [*drug therapy, mortality]; Humans; Randomized Controlled Trials as Topic	10.1002/14651858.CD001296	http://dx.doi.org/10.1002/14651858.CD001296	Dementia and Cognitive Improvement
CD004395.PUB2	Malouf, R; Birks, J	Donepezil for vascular cognitive impairment	Cochrane Database of Systematic Reviews	2004	Abstract - Background Vascular disease is the second commonest cause of dementia after Alzheimer's disease. There are difficulties in classifying patients with this type of cognitive impairment owing to varied clinical presentation and different types of arterial disease. There is some degree of overlap in the neuropathology of Alzheimer's and vascular dementia. Deficient cholinergic neurotransmi…	1	John Wiley & Sons, Ltd	1465-1858	Activities of Daily Living; Cognition Disorders [*drug therapy]; Dementia, Vascular [*drug therapy]; Donepezil; Humans; Indans [*therapeutic use]; Nootropic Agents [*therapeutic use]; Piperidines [*therapeutic use]; Randomized Controlled Trials as Topic	10.1002/14651858.CD004395.pub2	http://dx.doi.org/10.1002/14651858.CD004395.pub2	Dementia and Cognitive Improvement
CD010945.PUB2	Kokkinou, M; Beishon, LC; Smailagic, N; Noel-Storr, AH; Hyde, C; Ukoumunne, O; Worrall, RE; Hayen, A; Desai, M; Ashok, AH; Paul, EJ; Georgopoulou, A; Casoli, T; Quinn, TJ; Ritchie, CW	Plasma and cerebrospinal fluid ABeta42 for the differential diagnosis of Alzheimer's disease dementia in participants diagnosed with any dementia subtype in a specialist care setting	Cochrane Database of Systematic Reviews	2021	Abstract - Background Dementia is a syndrome that comprises many differing pathologies, including Alzheimer's disease dementia (ADD), vascular dementia (VaD) and frontotemporal dementia (FTD). People may benefit from knowing the type of dementia they live with, as this could inform prognosis and may allow for tailored treatment. Betaâ€amyloid (1â€42) (ABeta42) is a protein which decreases in bo…	2	John Wiley & Sons, Ltd	1465-1858	Alcoholism [complications]; Alzheimer Disease [blood, cerebrospinal fluid, *diagnosis]; Amyloid beta-Peptides [*blood, *cerebrospinal fluid]; Bias; Biomarkers [blood, cerebrospinal fluid]; Cognitive Dysfunction [blood, cerebrospinal fluid, diagnosis, etiology]; Confidence Intervals; Creutzfeldt-Jakob Syndrome [blood, cerebrospinal fluid, diagnosis]; Dementia, Vascular [blood, cerebrospinal fluid,…	10.1002/14651858.CD010945.pub2	http://dx.doi.org/10.1002/14651858.CD010945.pub2	Dementia and Cognitive Improvement
CD008782.PUB4	Ritchie, C; Smailagic, N; Noelâ€Storr, AH; Takwoingi, Y; Flicker, L; Mason, SE; McShane, R	Plasma and cerebrospinal fluid amyloid beta for the diagnosis of Alzheimer's disease dementia and other dementias in people with mild cognitive impairment (MCI)	Cochrane Database of Systematic Reviews	2014	Abstract - Background According to the latest revised National Institute of Neurological and Communicative Disorders and Stroke and the Alzheimer's Disease and Related Disorders Association (now known as the Alzheimer's Association) (NINCDSâ€ADRDA) diagnostic criteria for Alzheimer's disease dementia of the National Institute on Aging and Alzheimer Association, the confidence in diagnosing mild …	6	John Wiley & Sons, Ltd	1465-1858	Alzheimer Disease [*diagnosis]; Amyloid betaâ€Peptides [blood, *cerebrospinal fluid]; Biomarkers [blood, cerebrospinal fluid]; Cognitive Dysfunction [*diagnosis]; Dementia [diagnosis]; Disease Progression; Humans; Peptide Fragments [blood, *cerebrospinal fluid]; Sensitivity and Specificity	10.1002/14651858.CD008782.pub4	http://dx.doi.org/10.1002/14651858.CD008782.pub4	Dementia and Cognitive Improvement
CD010386.PUB2	Zhang, S; Smailagic, N; Hyde, C; Noelâ€Storr, AH; Takwoingi, Y; McShane, R; Feng, J	11Câ€PIBâ€PET for the early diagnosis of Alzheimerâ€™s disease dementia and other dementias in people with mild cognitive impairment (MCI)	Cochrane Database of Systematic Reviews	2014	Abstract - Background According to the latest revised National Institute of Neurological and Communicative Disorders and Stroke and the Alzheimer's Disease and Related Disorders Association (now known as the Alzheimer's Association) (NINCDSâ€ADRDA) diagnostic criteria for Alzheimer's disease dementia, the confidence in diagnosing mild cognitive impairment (MCI) due to Alzheimer's disease dementi…	7	John Wiley & Sons, Ltd	1465-1858	*Aniline Compounds; *Carbon Radioisotopes; *Thiazoles; Aged; Alzheimer Disease [*diagnostic imaging]; Cognitive Dysfunction [*diagnostic imaging]; Dementia [*diagnostic imaging]; Disease Progression; Early Diagnosis; Humans; Positronâ€Emission Tomography [*methods]; Prospective Studies; Sensitivity and Specificity	10.1002/14651858.CD010386.pub2	http://dx.doi.org/10.1002/14651858.CD010386.pub2	Dementia and Cognitive Improvement
CD010803.PUB2	Ritchie, C; Smailagic, N; Noelâ€Storr, AH; Ukoumunne, O; Ladds, EC; Martin, S	CSF tau and the CSF tau/ABeta ratio for the diagnosis of Alzheimer's disease dementia and other dementias in people with mild cognitive impairment (MCI)	Cochrane Database of Systematic Reviews	2017	Abstract - Background Research suggests that measurable change in cerebrospinal fluid (CSF) biomarkers occurs years in advance of the onset of clinical symptoms ( Beckett 2010 ). In this review, we aimed to assess the ability of CSF tau biomarkers (tâ€tau and pâ€tau) and the CSF tau (tâ€tau or pâ€tau)/ABeta ratio to enable the detection of Alzheimerâ€™s disease pathology in patients with mild…	3	John Wiley & Sons, Ltd	1465-1858	Aged; Alzheimer Disease [diagnosis]; Amyloid betaâ€Peptides [*cerebrospinal fluid]; Biomarkers [cerebrospinal fluid]; Cognition Disorders [diagnosis]; Humans; Middle Aged; Sensitivity and Specificity; tau Proteins [*cerebrospinal fluid]	10.1002/14651858.CD010803.pub2	http://dx.doi.org/10.1002/14651858.CD010803.pub2	Dementia and Cognitive Improvement
CD007514.PUB3	McGuinness, B; Craig, D; Bullock, R; Malouf, R; Passmore, P	Statins for the treatment of dementia	Cochrane Database of Systematic Reviews	2014	Abstract - Background The use of statin therapy in established Alzheimer's disease (AD) or vascular dementia (VaD) is a relatively unexplored area. In AD, Î²â€amyloid protein (AÎ²) is deposited in the form of extracellular plaques and previous studies have determined AÎ² generation is cholesterol dependent. Hypercholesterolaemia has also been implicated in the pathogenesis of VaD. Due to the rol…	7	John Wiley & Sons, Ltd	1465-1858	Aged; Aged, 80 and over; Alzheimer Disease [*drug therapy]; Atorvastatin; Dementia [drug therapy]; Heptanoic Acids [*therapeutic use]; Humans; Hydroxymethylglutarylâ€CoA Reductase Inhibitors [*therapeutic use]; Middle Aged; Pyrroles [*therapeutic use]; Randomized Controlled Trials as Topic; Simvastatin [*therapeutic use]	10.1002/14651858.CD007514.pub3	http://dx.doi.org/10.1002/14651858.CD007514.pub3	Dementia and Cognitive Improvement
CD009628.PUB2	Lombardi, G; Crescioli, G; Cavedo, E; Lucenteforte, E; Casazza, G; Bellatorre, AG; Lista, C; Costantino, G; Frisoni, G; Virgili, G; Filippini, G	Structural magnetic resonance imaging for the early diagnosis of dementia due to Alzheimer's disease in people with mild cognitive impairment	Cochrane Database of Systematic Reviews	2020	Abstract - Background Mild cognitive impairment (MCI) due to Alzheimer's disease is the symptomatic predementia phase of Alzheimer's disease dementia, characterised by cognitive and functional impairment not severe enough to fulfil the criteria for dementia. In clinical samples, people with amnestic MCI are at high risk of developing Alzheimer's disease dementia, with annual rates of progression …	3	John Wiley & Sons, Ltd	1465-1858	*Magnetic Resonance Imaging; Aged; Aged, 80 and over; Alzheimer Disease [*diagnostic imaging, pathology]; Atrophy [diagnostic imaging]; Brain [diagnostic imaging, pathology]; Cognitive Dysfunction [*complications, pathology]; Disease Progression; Entorhinal Cortex [diagnostic imaging, pathology]; Hippocampus [diagnostic imaging, pathology]; Humans; Lateral Ventricles [diagnostic imaging, patholog…	10.1002/14651858.CD009628.pub2	http://dx.doi.org/10.1002/14651858.CD009628.pub2	Dementia and Cognitive Improvement
CD003260.PUB2	Baharâ€Fuchs, A; Clare, L; Woods, B	Cognitive training and cognitive rehabilitation for mild to moderate Alzheimer's disease and vascular dementia	Cochrane Database of Systematic Reviews	2013	Abstract - Background Cognitive impairments, particularly memory problems, are a defining feature of the early stages of Alzheimer's disease (AD) and vascular dementia. Cognitive training and cognitive rehabilitation are specific interventional approaches designed to address difficulties with memory and other aspects of cognitive functioning. The present review is an update of previous versions o…	6	John Wiley & Sons, Ltd	1465-1858	Alzheimer Disease [*rehabilitation]; Cognitive Behavioral Therapy [*methods]; Dementia, Vascular [*rehabilitation]; Humans; Randomized Controlled Trials as Topic	10.1002/14651858.CD003260.pub2	http://dx.doi.org/10.1002/14651858.CD003260.pub2	Dementia and Cognitive Improvement
CD013304.PUB2	MÃ¼hlbauer, V; MÃ¶hler, R; Dichter, MN; Zuidema, SU; KÃ¶pke, S; Luijendijk, HJ	Antipsychotics for agitation and psychosis in people with Alzheimer's disease and vascular dementia	Cochrane Database of Systematic Reviews	2021	Abstract - Background Typical and atypical antipsychotics are widely used to treat agitation and psychosis in dementia. However, whether or not they are beneficial is uncertain. Some trials have yielded negative results and effectiveness may be outweighed by harms. Objectives To assess the efficacy and safety of antipsychotics for the treatment of agitation and psychosis in people with Alzheimer'…	12	John Wiley & Sons, Ltd	1465-1858	*Alzheimer Disease [complications, drug therapy]; *Antipsychotic Agents [adverse effects]; *Dementia, Vascular [drug therapy]; *Psychotic Disorders [complications, drug therapy]; Humans; Randomized Controlled Trials as Topic; Risperidone [adverse effects]	10.1002/14651858.CD013304.pub2	http://dx.doi.org/10.1002/14651858.CD013304.pub2	Dementia and Cognitive Improvement
CD004747.PUB2	Maidment, I; Fox, C; Boustani, M	Cholinesterase inhibitors for Parkinson's disease dementia	Cochrane Database of Systematic Reviews	2006	Abstract - Background The loss of cholinergic, dopaminergic and noradrenergic innervations seen in Parkinson's Disease Dementia (PDD) suggest a potential role for cholinesterase inhibitors. Concerns have been expressed about a theoretical worsening of Parkinson's disease related symptoms, particularly movement symptoms. Objectives To assess the efficacy, safety, tolerability and health economic d…	1	John Wiley & Sons, Ltd	1465-1858	Cholinesterase Inhibitors [adverse effects, *therapeutic use]; Dementia [*drug therapy, etiology]; Humans; Parkinson Disease [*complications]; Phenylcarbamates [adverse effects, *therapeutic use]; Randomized Controlled Trials as Topic; Rivastigmine	10.1002/14651858.CD004747.pub2	http://dx.doi.org/10.1002/14651858.CD004747.pub2	Dementia and Cognitive Improvement
CD000147	Birks, J; LÃ³pezâ€Arrieta, J	Nimodipine for primary degenerative, mixed and vascular dementia	Cochrane Database of Systematic Reviews	2002	Abstract - Background Dementia is an ageâ€associated syndrome most commonly due to Alzheimer's disease (AD) and/or cerebrovascular disease. Calcium has an important role in regulating brain functions. Calcium ions link membrane excitation to subsequent intracellular molecular responses. Ageâ€associated changes in calcium homoeostasis have possible repercussions on higher cortical functions. Nim…	3	John Wiley & Sons, Ltd	1465-1858	Alzheimer Disease [*drug therapy]; Calcium Channel Blockers [*therapeutic use]; Dementia, Vascular [*drug therapy]; Doubleâ€Blind Method; Humans; Nimodipine [*therapeutic use]; Randomized Controlled Trials as Topic	10.1002/14651858.CD000147	http://dx.doi.org/10.1002/14651858.CD000147	Dementia and Cognitive Improvement
CD009002.PUB3	Burckhardt, M; Herke, M; Wustmann, T; Watzke, S; Langer, G; Fink, A	Omegaâ€3 fatty acids for the treatment of dementia	Cochrane Database of Systematic Reviews	2016	Abstract - Background Omegaâ€3 polyunsaturated fatty acids (omegaâ€3 PUFAs) from fish and plant sources are commonly considered as a promising nonâ€medical alternative to improve brain functions and slow down the progression of dementia. This assumption is mostly based on findings of preclinical studies and epidemiological research. Resulting explanatory models aim at the role omegaâ€3 PUFAs …	4	John Wiley & Sons, Ltd	1465-1858	Alzheimer Disease [*drug therapy]; Cognition [drug effects]; Fatty Acids, Omegaâ€3 [*therapeutic use]; Humans; Randomized Controlled Trials as Topic	10.1002/14651858.CD009002.pub3	http://dx.doi.org/10.1002/14651858.CD009002.pub3	Dementia and Cognitive Improvement
CD010783.PUB3	Arevalo-Rodriguez, I; Smailagic, N; RoquÃ©-Figuls, M; Ciapponi, A; Sanchez-Perez, E; Giannakou, A; Pedraza, OL; Bonfill Cosp, X; Cullum, S	Miniâ€Mental State Examination (MMSE) for the early detection of dementia in people with mild cognitive impairment (MCI)	Cochrane Database of Systematic Reviews	2021	Abstract - Background Dementia is a progressive global cognitive impairment syndrome. In 2010, more than 35 million people worldwide were estimated to be living with dementia. Some people with mild cognitive impairment (MCI) will progress to dementia but others remain stable or recover full function. There is great interest in finding good predictors of dementia in people with MCI. The Miniâ€Men…	7	John Wiley & Sons, Ltd	1465-1858	*Mental Status and Dementia Tests; Alzheimer Disease [diagnosis]; Cognitive Dysfunction [*complications]; Dementia [*diagnosis, etiology]; Dementia, Vascular [diagnosis, etiology]; Disease Progression; Early Diagnosis; Frontotemporal Dementia [diagnosis, etiology]; Humans; Lewy Body Disease [diagnosis, etiology]; Neuropsychological Tests; Sensitivity and Specificity	10.1002/14651858.CD010783.pub3	http://dx.doi.org/10.1002/14651858.CD010783.pub3	Dementia and Cognitive Improvement
CD002853	Frampton, MA; Harvey, RJ; Kirchner, V	Propentofylline for dementia	Cochrane Database of Systematic Reviews	2003	Abstract - Background Propentofylline is a novel therapeutic agent for dementia that readily crosses the bloodâ€brain barrier and acts by blocking the uptake of adenosine and inhibiting the enzyme phosphodiesterase. In vitro and in vivo its mechanism of action appears to be twofold; it inhibits the production of free radicals and reduces the activation of microglial cells. It therefore interacts…	2	John Wiley & Sons, Ltd	1465-1858	Aged; Alzheimer Disease [drug therapy]; Dementia [*drug therapy]; Dementia, Vascular [drug therapy]; Humans; Neuroprotective Agents [*therapeutic use]; Pick Disease of the Brain [drug therapy]; Randomized Controlled Trials as Topic; Xanthines [*therapeutic use]	10.1002/14651858.CD002853	http://dx.doi.org/10.1002/14651858.CD002853	Dementia and Cognitive Improvement
CD000269.PUB3	Fioravanti, M; Yanagi, M	Cytidinediphosphocholine (CDPâ€choline) for cognitive and behavioural disturbances associated with chronic cerebral disorders in the elderly	Cochrane Database of Systematic Reviews	2005	Abstract - Background CDPâ€choline (cytidine 5'â€diphosphocholine) is a precursor essential for the synthesis of phosphatidylcholine, one of the cell membrane components that is degraded during cerebral ischaemia to free fatty acids and free radicals. Animal studies suggest that CDPâ€choline may protect cell membranes by accelerating resynthesis of phospholipids. CDPâ€choline may also attenua…	2	John Wiley & Sons, Ltd	1465-1858	Aged; Cerebrovascular Disorders [*drug therapy]; Chronic Disease; Cognition Disorders [*drug therapy]; Cytidine Diphosphate Choline [*therapeutic use]; Dementia [*drug therapy, psychology]; Humans; Memory [drug effects]; Mental Disorders [*drug therapy]; Nootropic Agents [*therapeutic use]; Randomized Controlled Trials as Topic	10.1002/14651858.CD000269.pub3	http://dx.doi.org/10.1002/14651858.CD000269.pub3	Dementia and Cognitive Improvement
CD003119	SzatmÃ¡ri, S; Whitehouse, P	Vinpocetine for cognitive impairment and dementia	Cochrane Database of Systematic Reviews	2003	Abstract - Background Vinpocetine is a synthetic ethyl ester of apovincamine, a vinca alkaloid obtained from the leaves of the Lesser Periwinkle (Vinca minor) and discovered in the late 1960s. Although used in human treatment for over twenty years, it has not been approved by any regulatory body for the treatment of cognitive impairment. Basic sciences studies have been used to claim a variety of…	1	John Wiley & Sons, Ltd	1465-1858	Alzheimer Disease [drug therapy]; Cognition Disorders [*drug therapy]; Dementia [*drug therapy]; Dementia, Vascular [drug therapy]; Humans; Nootropic Agents [*therapeutic use]; Randomized Controlled Trials as Topic; Vinca Alkaloids [*therapeutic use]	10.1002/14651858.CD003119	http://dx.doi.org/10.1002/14651858.CD003119	Dementia and Cognitive Improvement
CD001749	LÃ³pezâ€Arrieta, J; Sanz, FJFJS	Nicotine for Alzheimer's disease	Cochrane Database of Systematic Reviews	2001	Abstract - Background Nicotine is a cholinergic agonist that also has a presynaptic effect in releasing acetylcholine. It has been shown to reverse spatial memory deficits produced in rats by lesions in the medial septal nucleus of their brains, and, in aged monkeys, nicotine administration improves memory and alertness to visual stimuli. Observational studies have suggested a protective effect o…	2	John Wiley & Sons, Ltd	1465-1858	Alzheimer Disease [*drug therapy]; Doubleâ€Blind Method; Humans; Nicotine [adverse effects, *therapeutic use]; Nicotinic Agonists [adverse effects, *therapeutic use]; Randomized Controlled Trials as Topic	10.1002/14651858.CD001749	http://dx.doi.org/10.1002/14651858.CD001749	Dementia and Cognitive Improvement
CD001015	Higgins, JPT; Flicker, L	Lecithin for dementia and cognitive impairment	Cochrane Database of Systematic Reviews	2000	Abstract - Background Alzheimer's disease sufferers have been found to lack the enzyme responsible for converting choline into acetylcholine within the brain. Lecithin is a major dietary source of choline, so extra consumption may reduce the progression of dementia. Objectives To determine the efficacy of lecithin in the treatment of dementia or cognitive impairment. Search methods The Cochrane D…	4	John Wiley & Sons, Ltd	1465-1858	Alzheimer Disease [drug therapy]; Cognition Disorders [*drug therapy]; Dementia [*drug therapy]; Humans; Phosphatidylcholines [*therapeutic use]; Randomized Controlled Trials as Topic	10.1002/14651858.CD001015	http://dx.doi.org/10.1002/14651858.CD001015	Dementia and Cognitive Improvement
CD011145.PUB2	Creavin, ST; Wisniewski, S; Noelâ€Storr, AH; Trevelyan, CM; Hampton, T; Rayment, D; Thom, VM; Nash, KJE; Elhamoui, H; Milligan, R; Patel, AS; Tsivos, DV; Wing, T; Phillips, E; Kellman, SM; Shackleton, HL; Singleton, GF; Neale, BE; Watton, ME; Cullum, S	Miniâ€Mental State Examination (MMSE) for the detection of dementia in clinically unevaluated people aged 65 and over in community and primary care populations	Cochrane Database of Systematic Reviews	2016	Abstract - Background The Mini Mental State Examination (MMSE) is a cognitive test that is commonly used as part of the evaluation for possible dementia. Objectives To determine the diagnostic accuracy of the Miniâ€Mental State Examination (MMSE) at various cut points for dementia in people aged 65 years and over in community and primary care settings who had not undergone prior testing for deme…	1	John Wiley & Sons, Ltd	1465-1858	Aged; Alzheimer Disease [diagnosis]; Community Health Services; Dementia [*diagnosis]; Dementia, Vascular [diagnosis]; Humans; Lewy Body Disease [diagnosis]; Mental Status Schedule; Neuropsychological Tests [*standards]; Primary Health Care; Randomized Controlled Trials as Topic	10.1002/14651858.CD011145.pub2	http://dx.doi.org/10.1002/14651858.CD011145.pub2	Dementia and Cognitive Improvement
CD003154.PUB6	McShane, R; Westby, MJ; Roberts, E; Minakaran, N; Schneider, L; Farrimond, LE; Maayan, N; Ware, J; Debarros, J	Memantine for dementia	Cochrane Database of Systematic Reviews	2019	Abstract - Background Memantine is a moderate affinity uncompetitive antagonist of glutamate NMDA receptors. It is licensed for use in moderate and severe Alzheimer's disease (AD); in the USA, it is also widely used offâ€label for mild AD. Objectives To determine efficacy and safety of memantine for people with dementia. To assess whether memantine adds benefit for people already taking cholines…	3	John Wiley & Sons, Ltd	1465-1858	Activities of Daily Living; Aged; Aged, 80 and over; Akathisia, Drugâ€Induced [etiology]; Alzheimer Disease [drug therapy]; Cognition Disorders [drug therapy]; Dementia [*drug therapy]; Dementia, Vascular [drug therapy]; Excitatory Amino Acid Antagonists [adverse effects, *therapeutic use]; Humans; Memantine [adverse effects, *therapeutic use]; Randomized Controlled Trials as Topic; Withholding …	10.1002/14651858.CD003154.pub6	http://dx.doi.org/10.1002/14651858.CD003154.pub6	Dementia and Cognitive Improvement
CD003852.PUB3	Hilton, MP; Zimmermann, EF; Hunt, WT	Ginkgo biloba for tinnitus	Cochrane Database of Systematic Reviews	2013	Abstract - Background This is an update of a Cochrane review first published in The Cochrane Library in Issue 2, 2004 and previously updated in 2007 and 2009. Tinnitus can be described as the perception of sound in the absence of external acoustic stimulation. At present no specific therapy for tinnitus is acknowledged to be satisfactory in all patients. There are a number of reports in the liter…	3	John Wiley & Sons, Ltd	1465-1858	*Phytotherapy; Adult; Dementia [drug therapy]; Ginkgo biloba [*chemistry]; Humans; Plant Extracts [*therapeutic use]; Randomized Controlled Trials as Topic; Tinnitus [*drug therapy]	10.1002/14651858.CD003852.pub3	http://dx.doi.org/10.1002/14651858.CD003852.pub3	ENT
CD008068.PUB2	Yang, W; Liu, M; Teng, J; Hao, Z; Wu, B; Wu, T; Liu, GJ	Almitrineâ€Raubasine combination for dementia	Cochrane Database of Systematic Reviews	2011	Abstract - Background Almitrineâ€raubasine combination (brand name Duxil), has been considered as an alternative treatment for dementia. Objectives To determine the clinical efficacy and safety of Duxil in the treatment of patients with dementia. Search methods We searched the Cochrane Dementia and Cognitive Improvement Group Specialised Register (now known as ALOIS ) (September 2009), the China…	3	John Wiley & Sons, Ltd	1465-1858	Aged; Almitrine [*therapeutic use]; Dementia [*drug therapy]; Drug Combinations; Humans; Middle Aged; Neuroprotective Agents [*therapeutic use]; Yohimbine [*therapeutic use]	10.1002/14651858.CD008068.pub2	http://dx.doi.org/10.1002/14651858.CD008068.pub2	Dementia and Cognitive Improvement
CD001011	Flicker, L; Grimley Evans, J	Piracetam for dementia or cognitive impairment	Cochrane Database of Systematic Reviews	2004	Abstract - Background Piracetam is a drug that may enhance memory and other intellectual functions, but its usefulness in treating dementia is uncertain. It is, however, commonly prescribed for cognitive impairment and dementia in several countries of continental Europe. Objectives To determine the clinical efficacy of piracetam for features of dementia (classified into the major subtypes: vascul…	1	John Wiley & Sons, Ltd	1465-1858	Alzheimer Disease [drug therapy]; Cognition Disorders [*drug therapy]; Crossâ€Over Studies; Dementia [*drug therapy]; Humans; Nootropic Agents [*therapeutic use]; Piracetam [*therapeutic use]	10.1002/14651858.CD001011	http://dx.doi.org/10.1002/14651858.CD001011	Dementia and Cognitive Improvement
CD002955.PUB4	Lu, D; Song, H; Hao, Z; Wu, T; McCleery, J	Naftidrofuryl for dementia	Cochrane Database of Systematic Reviews	2011	Abstract - Background Dementia is a brain disorder characterized by the permanent loss of higher cognitive functions. A number of vasodilatory drug treatments are prescribed for dementia. Naftidrofuryl is one such medicine which is reported to improve clinical symptoms significantly. The efficacy and possible adverse events of naftidrofuryl need to be reviewed systematically and assessed critical…	12	John Wiley & Sons, Ltd	1465-1858	Aged; Aged, 80 and over; Dementia [*drug therapy, psychology]; Female; Humans; Male; Nafronyl [adverse effects, *therapeutic use]; Nootropic Agents [adverse effects, *therapeutic use]; Psychotropic Drugs [adverse effects, *therapeutic use]; Randomized Controlled Trials as Topic	10.1002/14651858.CD002955.pub4	http://dx.doi.org/10.1002/14651858.CD002955.pub4	Dementia and Cognitive Improvement
CD003593	Stek, ML; Wurff van der, FFB; Hoogendijk, WJG; Beekman, ATF	Electroconvulsive therapy for the depressed elderly	Cochrane Database of Systematic Reviews	2003	Abstract - Background Depressive disorders are common in old age, with serious health consequences such as increased morbidity, disability, and mortality. The frailty of elderly people may seriously hamper the efficacy and safety of pharmacotherapy. Therefore, electroconvulsive therapy (ECT) may be an alternative to treatment with antidepressants. Objectives To assess the efficacy and safety of E…	2	John Wiley & Sons, Ltd	1465-1858	*Electroconvulsive Therapy; Aged; Depressive Disorder [*therapy]; Humans; Randomized Controlled Trials as Topic	10.1002/14651858.CD003593	http://dx.doi.org/10.1002/14651858.CD003593	Common Mental Disorders
CD011679.PUB2	Burckhardt, M; Watzke, S; Wienke, A; Langer, G; Fink, A	Souvenaid for Alzheimer's disease	Cochrane Database of Systematic Reviews	2020	Abstract - Background Souvenaid is a dietary supplement with a patented composition (Fortasyn Connectâ„¢)which is intended to be used by people with Alzheimer's disease (AD). It has been designed to support the formation and function of synapses in the brain, which are thought to be strongly correlated with cognitive function. If effective, it might improve symptoms of Alzheimer's disease and als…	12	John Wiley & Sons, Ltd	1465-1858	*Dietary Supplements [adverse effects]; Alzheimer Disease [*diet therapy]; Bias; Cognition; Dementia [prevention & control]; Disease Progression; Docosahexaenoic Acids [adverse effects, chemistry, *therapeutic use]; Eicosapentaenoic Acid [adverse effects, chemistry, *therapeutic use]; Humans; Phospholipids [adverse effects, chemistry, *therapeutic use]; Placebos [therapeutic use]; Prodromal Sympt…	10.1002/14651858.CD011679.pub2	http://dx.doi.org/10.1002/14651858.CD011679.pub2	Dementia and Cognitive Improvement
CD011961.PUB2	Orgeta, V; McDonald, KR; Poliakoff, E; Hindle, JV; Clare, L; Leroi, I	Cognitive training interventions for dementia and mild cognitive impairment in Parkinsonâ€™s disease	Cochrane Database of Systematic Reviews	2020	Abstract - Background Approximately 60% to 80% of people with Parkinson's disease (PD) experience cognitive impairment that impacts on their quality of life. Cognitive decline is a core feature of the disease and can often present before the onset of motor symptoms. Cognitive training may be a useful nonâ€pharmacological intervention that could help to maintain or improve cognition and quality o…	2	John Wiley & Sons, Ltd	1465-1858	Activities of Daily Living; Aged; Aged, 80 and over; Cognitive Dysfunction [rehabilitation, *therapy]; Dementia [rehabilitation, *therapy]; Humans; Parkinson Disease [*psychology]; Quality of Life; Randomized Controlled Trials as Topic; Task Performance and Analysis	10.1002/14651858.CD011961.pub2	http://dx.doi.org/10.1002/14651858.CD011961.pub2	Dementia and Cognitive Improvement
CD012820.PUB2	Bosnjak Kuharic, D; Markovic, D; Brkovic, T; Jeric Kegalj, M; Rubic, Z; Vuica Vukasovic, A; Jeroncic, A; Puljak, L	Cannabinoids for the treatment of dementia	Cochrane Database of Systematic Reviews	2021	Abstract - Background Dementia is a common chronic condition, mainly affecting older adults, characterised by a progressive decline in cognitive and functional abilities. Medical treatments for dementia are limited. Cannabinoids are being investigated for the treatment of dementia. Objectives To determine the efficacy and safety of cannabinoids for the treatment of dementia. Search methods We sea…	9	John Wiley & Sons, Ltd	1465-1858	*Alzheimer Disease [drug therapy]; *Cannabidiol [therapeutic use]; *Cannabinoids [adverse effects]; *Dementia, Vascular; Activities of Daily Living; Aged; Humans	10.1002/14651858.CD012820.pub2	http://dx.doi.org/10.1002/14651858.CD012820.pub2	Dementia and Cognitive Improvement
CD004032	Cameron, MH; Lonergan, E; Lee, H	Transcutaneous Electrical Nerve Stimulation (TENS) for dementia	Cochrane Database of Systematic Reviews	2003	Abstract - Background Transcutaneous electrical nerve stimulation (TENS) is the application of an electrical current through electrodes attached to the skin. The commonest clinical application of TENS is pain control. TENS is also used occasionally for the treatment of a range of neurological and psychiatric conditions including drug and alcohol dependence, headaches, and depression. TENS is rare…	3	John Wiley & Sons, Ltd	1465-1858	Aged; Dementia [*therapy]; Humans; Randomized Controlled Trials as Topic; Transcutaneous Electric Nerve Stimulation [*methods]	10.1002/14651858.CD004032	http://dx.doi.org/10.1002/14651858.CD004032	Dementia and Cognitive Improvement
CD012269.PUB2	Kwan, J; Hafdi, M; Chiang, LL W; Myint, PK; Wong, LS; Quinn, TJ	Antithrombotic therapy to prevent cognitive decline in people with small vessel disease on neuroimaging but without dementia	Cochrane Database of Systematic Reviews	2022	Abstract - Background Cerebral small vessel disease is a progressive disease of the brain's deep perforating blood vessels. It is usually diagnosed based on lesions seen on brain imaging. Cerebral small vessel disease is a common cause of stroke but can also cause a progressive cognitive decline. As antithrombotic therapy is an established treatment for stroke prevention, we sought to determine w…	7	John Wiley & Sons, Ltd	1465-1858	*Cerebral Small Vessel Diseases [complications, diagnostic imaging, drug therapy]; *Cognitive Dysfunction [drug therapy, prevention & control]; *Dementia [prevention & control]; *Stroke [diagnostic imaging, drug therapy, prevention & control]; Aspirin [therapeutic use]; Humans; Neuroimaging; Platelet Aggregation Inhibitors [therapeutic use]	10.1002/14651858.CD012269.pub2	http://dx.doi.org/10.1002/14651858.CD012269.pub2	Dementia and Cognitive Improvement
CD011414.PUB3	Chan, CCH; Fage, BA; Burton, JK; Smailagic, N; Gill, SS; Herrmann, N; Nikolaou, V; Quinn, TJ; Noel-Storr, AH; Seitz, DP	Miniâ€Cog for the detection of dementia within a secondary care setting	Cochrane Database of Systematic Reviews	2021	Abstract - Background The diagnosis of Alzheimer's disease dementia and other dementias relies on clinical assessment. There is a high prevalence of cognitive disorders, including undiagnosed dementia in secondary care settings. Short cognitive tests can be helpful in identifying those who require further specialist diagnostic assessment; however, there is a lack of consensus around the optimal t…	7	John Wiley & Sons, Ltd	1465-1858	*Secondary Care; Aged; Aged, 80 and over; Alzheimer Disease [*diagnosis]; Bias; Cognition Disorders [*diagnosis]; Cross-Sectional Studies; Dementia [*diagnosis, epidemiology]; Diagnosis, Differential; Disease Progression; Humans; Mental Status and Dementia Tests [*standards]; Patient Selection; Prevalence; Sensitivity and Specificity	10.1002/14651858.CD011414.pub3	http://dx.doi.org/10.1002/14651858.CD011414.pub3	Dementia and Cognitive Improvement
CD009081.PUB2	Parsons, C; Lim, WY; Loy, C; McGuinness, B; Passmore, P; Ward, SA; Hughes, C	Withdrawal or continuation of cholinesterase inhibitors or memantine or both, in people with dementia	Cochrane Database of Systematic Reviews	2021	Abstract - Background Dementia is a progressive syndrome characterised by deterioration in memory, thinking and behaviour, and by impaired ability to perform daily activities. Two classes of drug â€ cholinesterase inhibitors (donepezil, galantamine and rivastigmine) and memantine â€ are widely licensed for dementia due to Alzheimer's disease, and rivastigmine is also licensed for Parkinson's di…	2	John Wiley & Sons, Ltd	1465-1858	*Alzheimer Disease [drug therapy]; *Dementia [chemically induced, drug therapy]; *Parkinson Disease [drug therapy]; Activities of Daily Living; Cholinesterase Inhibitors [adverse effects]; Donepezil [adverse effects]; Humans; Memantine [adverse effects]; Quality of Life; Rivastigmine [adverse effects]	10.1002/14651858.CD009081.pub2	http://dx.doi.org/10.1002/14651858.CD009081.pub2	Dementia and Cognitive Improvement
CD003160.PUB3	McGuinness, B; Craig, D; Bullock, R; Passmore, P	Statins for the prevention of dementia	Cochrane Database of Systematic Reviews	2016	Abstract - Background This is an update of a Cochrane review first published in 2001 and then updated in 2009. Vascular risk factors including high cholesterol levels increase the risk of dementia due to Alzheimer's disease and of vascular dementia. Some observational studies have suggested an association between statin use and lowered incidence of dementia. Objectives To evaluate the efficacy an…	1	John Wiley & Sons, Ltd	1465-1858	Adult; Aged; Aged, 80 and over; Alzheimer Disease [prevention & control]; Anticholesteremic Agents [*therapeutic use]; Cognition [drug effects]; Dementia [*prevention & control]; Humans; Hydroxymethylglutarylâ€CoA Reductase Inhibitors [therapeutic use]; Middle Aged; Pravastatin [therapeutic use]; Randomized Controlled Trials as Topic; Simvastatin [therapeutic use]	10.1002/14651858.CD003160.pub3	http://dx.doi.org/10.1002/14651858.CD003160.pub3	Dementia and Cognitive Improvement
CD004514.PUB2	Malouf, R; Grimley Evans, J	Folic acid with or without vitamin B12 for the prevention and treatment of healthy elderly and demented people	Cochrane Database of Systematic Reviews	2008	Abstract - Background Folate deficiency can result in congenital neural tube defects and megaloblastic anaemia. Low folate levels may be due to insufficient dietary intake or inefficient absorption, but impaired metabolic utilization also occurs. Because B12 deficiency can produce a similar anaemia to folate deficiency, there is a risk that folate supplementation can delay the diagnosis of B12 de…	4	John Wiley & Sons, Ltd	1465-1858	*Dietary Supplements; Cognition Disorders [*drug therapy, etiology]; Cognition [drug effects]; Dementia [*drug therapy, etiology]; Drug Therapy, Combination; Folic Acid Deficiency [complications]; Folic Acid [*therapeutic use]; Humans; Randomized Controlled Trials as Topic; Vitamin B 12 [*therapeutic use]	10.1002/14651858.CD004514.pub2	http://dx.doi.org/10.1002/14651858.CD004514.pub2	Dementia and Cognitive Improvement
CD000359	Schneider, L; Olin, JT; Novit, A; Luczak, S	Hydergine for dementia	Cochrane Database of Systematic Reviews	2000	Abstract - Background Currently hydergine is used almost exclusively for treating patients with either dementia, or 'ageâ€related' cognitive symptoms. Since the early 1980s there have been over a dozen more clinical trials, yet hydergine's efficacy remains uncertain. Although previous reviews offer generally favourable support for hydergine's efficacy, they were, however, limited by a bias with …	3	John Wiley & Sons, Ltd	1465-1858	Aged; Alzheimer Disease [drug therapy]; Dementia [*drug therapy]; Ergoloid Mesylates [*therapeutic use]; Humans; Nootropic Agents [*therapeutic use]; Randomized Controlled Trials as Topic	10.1002/14651858.CD000359	http://dx.doi.org/10.1002/14651858.CD000359	Dementia and Cognitive Improvement
CD010860.PUB3	Fage, BA; Chan, CCH; Gill, SS; Noel-Storr, AH; Herrmann, N; Smailagic, N; Nikolaou, V; Seitz, DP	Miniâ€Cog for the detection of dementia within a community setting	Cochrane Database of Systematic Reviews	2021	Abstract - Background Alzheimer's disease and related forms of dementia are becoming increasingly prevalent with the aging of many populations. The diagnosis of Alzheimer's disease relies on tests to evaluate cognition and discriminate between individuals with dementia and those without dementia. The Miniâ€Cog is a brief, cognitive screening test that is frequently used to evaluate cognition in …	7	John Wiley & Sons, Ltd	1465-1858	*Memory, Short-Term; *Mental Status and Dementia Tests; Aged; Aged, 80 and over; Alzheimer Disease [*diagnosis]; Cognitive Dysfunction [*diagnosis]; Cross-Sectional Studies; Dementia [diagnosis]; Humans; Sensitivity and Specificity	10.1002/14651858.CD010860.pub3	http://dx.doi.org/10.1002/14651858.CD010860.pub3	Dementia and Cognitive Improvement
CD009131.PUB3	Rostiâ€OtajÃ¤rvi, EM; HÃ¤mÃ¤lÃ¤inen, PI	Neuropsychological rehabilitation for multiple sclerosis	Cochrane Database of Systematic Reviews	2014	Abstract - Background This is an update of the Cochrane review 'Neuropsychological rehabilitation for multiple sclerosis' (first published in The Cochrane Library 2011, Issue 11). Cognitive deficits are a common manifestation of multiple sclerosis (MS) and have a significant effect on the patient's quality of life. Alleviation of the harmful effects caused by these deficits should be a major goal…	2	John Wiley & Sons, Ltd	1465-1858	Adult; Cognition Disorders [*rehabilitation]; Depression [rehabilitation]; Female; Humans; Male; Memory Disorders [*rehabilitation]; Multiple Sclerosis [*psychology, rehabilitation]; Neuropsychology; Quality of Life; Randomized Controlled Trials as Topic	10.1002/14651858.CD009131.pub3	http://dx.doi.org/10.1002/14651858.CD009131.pub3	Multiple Sclerosis and Rare Diseases of the CNS
CD012572.PUB2	Reeve, E; Jordan, V; Thompson, W; Sawan, M; Todd, A; Gammie, TM; Hopper, I; Hilmer, SN; Gnjidic, D	Withdrawal of antihypertensive drugs in older people	Cochrane Database of Systematic Reviews	2020	Abstract - Background Hypertension is an important risk factor for subsequent cardiovascular events, including ischaemic and haemorrhagic stroke, myocardial infarction, heart failure, chronic kidney disease, cognitive decline and premature death. Overall, the use of antihypertensive medications has led to reduction in cardiovascular disease, morbidity rates and mortality rates. However, the use o…	6	John Wiley & Sons, Ltd	1465-1858	*Withholding Treatment; Aged; Aged, 80 and over; Antihypertensive Agents [adverse effects, *therapeutic use]; Bias; Blood Pressure; Cause of Death; Confidence Intervals; Hospitalization [statistics & numerical data]; Humans; Hypertension [complications, *drug therapy, mortality]; Middle Aged; Myocardial Infarction [mortality, prevention & control]; Odds Ratio; Quality of Life; Randomized Controll…	10.1002/14651858.CD012572.pub2	http://dx.doi.org/10.1002/14651858.CD012572.pub2	Hypertension
CD003633.PUB4	Rodrigues, FB; Duarte, GS; Marques, RE; CastelÃ£o, M; Ferreira, J; Sampaio, C; Moore, AP; Costa, J	Botulinum toxin type A therapy for cervical dystonia	Cochrane Database of Systematic Reviews	2020	Abstract - Background This is an update of a Cochrane Review first published in 2005. Cervical dystonia is the most common form of focal dystonia, and is a highly disabling movement disorder, characterised by involuntary, usually painful, head posturing. Currently, botulinum toxin type A (BtA) is considered the first line therapy for this condition. Objectives To compare the efficacy, safety, and…	11	John Wiley & Sons, Ltd	1465-1858	Bias; Botulinum Toxins, Type A [adverse effects, *therapeutic use]; Deglutition Disorders [etiology]; Humans; Muscle Weakness [etiology]; Neuromuscular Agents [adverse effects, *therapeutic use]; Randomized Controlled Trials as Topic; Torticollis [*drug therapy]	10.1002/14651858.CD003633.pub4	http://dx.doi.org/10.1002/14651858.CD003633.pub4	Movement Disorders
CD011415.PUB3	Seitz, DP; Chan, CCH; Newton, HT; Gill, SS; Herrmann, N; Smailagic, N; Nikolaou, V; Fage, BA	Miniâ€Cog for the detection of dementia within a primary care setting	Cochrane Database of Systematic Reviews	2021	Abstract - Background Alzheimer's disease and other forms of dementia are becoming increasingly common with the aging of most populations. The majority of individuals with dementia will first present for care and assessment in primary care settings. There is a need for brief dementia screening instruments that can accurately detect dementia in primary care settings. The Miniâ€Cog is a brief, cog…	7	John Wiley & Sons, Ltd	1465-1858	*Primary Health Care; Aged; Alzheimer Disease [*diagnosis]; Bias; Confidence Intervals; Dementia [diagnosis]; Humans; Mental Status and Dementia Tests [*standards]; Sensitivity and Specificity	10.1002/14651858.CD011415.pub3	http://dx.doi.org/10.1002/14651858.CD011415.pub3	Dementia and Cognitive Improvement
CD006504.PUB2	Rolinski, M; Fox, C; Maidment, I; McShane, R	Cholinesterase inhibitors for dementia with Lewy bodies, Parkinson's disease dementia and cognitive impairment in Parkinson's disease	Cochrane Database of Systematic Reviews	2012	Abstract - Background Previous Cochrane reviews have considered the use of cholinesterase inhibitors in both Parkinson's disease with dementia (PDD) and dementia with Lewy bodies (DLB). The clinical features of DLB and PDD have much in common and are distinguished primarily on the basis of whether or not parkinsonism precedes dementia by more than a year. Patients with both conditions have partic…	3	John Wiley & Sons, Ltd	1465-1858	Cholinesterase Inhibitors [adverse effects, *therapeutic use]; Cognition Disorders [*drug therapy, etiology]; Dementia [*drug therapy, etiology]; Donepezil; Humans; Indans [adverse effects, therapeutic use]; Lewy Body Disease [*drug therapy]; Neuroprotective Agents [adverse effects, therapeutic use]; Parkinson Disease [*complications]; Phenylcarbamates [adverse effects, therapeutic use]; Piperidi…	10.1002/14651858.CD006504.pub2	http://dx.doi.org/10.1002/14651858.CD006504.pub2	Dementia and Cognitive Improvement
CD004314.PUB3	Duarte, GS; CastelÃ£o, M; Rodrigues, FB; Marques, RE; Ferreira, J; Sampaio, C; Moore, AP; Costa, J	Botulinum toxin type A versus botulinum toxin type B for cervical dystonia	Cochrane Database of Systematic Reviews	2016	Abstract - Background This is an update of a Cochrane review first published in 2003. Cervical dystonia is the most common form of focal dystonia and is a disabling disorder characterised by painful involuntary head posturing. There are two available formulations of botulinum toxin, with botulinum toxin type A (BtA) usually considered the first line therapy for this condition. Botulinum toxin typ…	10	John Wiley & Sons, Ltd	1465-1858	Botulinum Toxins, Type A [adverse effects, *therapeutic use]; Dystonia [*congenital, drug therapy]; Humans; Neuromuscular Agents [adverse effects, *therapeutic use]; Randomized Controlled Trials as Topic; Torticollis [*drug therapy]	10.1002/14651858.CD004314.pub3	http://dx.doi.org/10.1002/14651858.CD004314.pub3	Movement Disorders
CD005623.PUB3	Bausewein, C; Booth, S; Gysels, M; Higginson, IJ	Nonâ€pharmacological interventions for breathlessness in advanced stages of malignant and nonâ€malignant diseases	Cochrane Database of Systematic Reviews	2013	Reason for withdrawal from publication This review is now out of date although it is correct as of the date of publication [Issue 2, 2008]. The authors are developing a new protocol which will replace this review. Publication of the protocol is expected in 2014, and serves to update the existing review and incorporate the latest evidence into a new Cochrane Review. The latest version of this revi…	11	John Wiley & Sons, Ltd	1465-1858	Acupuncture Therapy; Breathing Exercises; Case Management; Dyspnea [etiology, *therapy]; Electric Stimulation Therapy [methods]; Humans; Music Therapy; Psychotherapy; Randomized Controlled Trials as Topic; Relaxation Therapy; Vibration [therapeutic use]; Walking	10.1002/14651858.CD005623.pub3	http://dx.doi.org/10.1002/14651858.CD005623.pub3	Pain, Palliative and Supportive Care
CD009806.PUB3	Brunelli, MJunqueira; Atallah, ÃN; da Silva, EMK	Enzyme replacement therapy with galsulfase for mucopolysaccharidosis type VI	Cochrane Database of Systematic Reviews	2021	Abstract - Background Mucopolysaccharidosis type VI (MPS VI) or Maroteauxâ€Lamy syndrome is a rare genetic disorder caused by the deficiency of arylsulphatase B. The resultant accumulation of dermatan sulphate causes lysosomal damage. The clinical symptoms are related to skeletal dysplasia (i.e. short stature and degenerative joint disease). Other manifestations include cardiac disease, impaired…	9	John Wiley & Sons, Ltd	1465-1858	*Mucopolysaccharidosis VI [drug therapy]; *N-Acetylgalactosamine-4-Sulfatase; Adult; Enzyme Replacement Therapy; Humans; Quality of Life; Recombinant Proteins	10.1002/14651858.CD009806.pub3	http://dx.doi.org/10.1002/14651858.CD009806.pub3	Cystic Fibrosis and Genetic Disorders
CD008096.PUB4	Gomes Jr, CAR; Andriolo, RB; Bennett, C; Lustosa, SAS; Matos, D; Waisberg, DR; Waisberg, J	Percutaneous endoscopic gastrostomy versus nasogastric tube feeding for adults with swallowing disturbances	Cochrane Database of Systematic Reviews	2015	Abstract - Background A number of conditions compromise the passage of food along the digestive tract. Nasogastric tube (NGT) feeding is a classic, timeâ€proven technique, although its prolonged use can lead to complications such as lesions to the nasal wing, chronic sinusitis, gastroâ€oesophageal reflux, and aspiration pneumonia. Another method of infusion, percutaneous endoscopy gastrostomy (…	5	John Wiley & Sons, Ltd	1465-1858	Adult; Deglutition Disorders [*complications]; Enteral Nutrition [*methods, mortality]; Gastrostomy [adverse effects, *methods, mortality]; Humans; Intubation, Gastrointestinal [adverse effects, methods, mortality]; Malnutrition [etiology, *therapy]; Pneumonia [etiology]; Randomized Controlled Trials as Topic; Treatment Failure	10.1002/14651858.CD008096.pub4	http://dx.doi.org/10.1002/14651858.CD008096.pub4	Gut
CD013097.PUB2	Allaouat, S; Reddy, VK; RÃ¤sÃ¤nen, K; Khan, S; Lumens, MEGL	Educational interventions for preventing lead poisoning in workers	Cochrane Database of Systematic Reviews	2020	Abstract - Background Occupational lead exposure can lead to serious health effects that range from general symptoms (depression, generalised ache, and digestive signs, such as loss of appetite, stomach ache, nausea, diarrhoea, and constipation) to chronic conditions (cerebrovascular and cardiovascular diseases, cognitive impairment, kidney disease, cancers, and infertility). Educational interven…	8	John Wiley & Sons, Ltd	1465-1858		10.1002/14651858.CD013097.pub2	http://dx.doi.org/10.1002/14651858.CD013097.pub2	Work
CD011429.PUB2	Carr, PJ; Higgins, NS; Cooke, ML; Mihala, G; Rickard, CM	Vascular access specialist teams for device insertion and prevention of failure	Cochrane Database of Systematic Reviews	2018	Abstract - Background Most people admitted to hospitals worldwide require a vascular access device (VAD). Hundreds of millions of VADs are inserted annually in the USA with reports of over a billion peripheral intravenous catheters used annually worldwide. Numerous reports suggest that a team approach for the assessment, insertion, and maintenance of VADs improves clinical outcomes, the patient e…	3	John Wiley & Sons, Ltd	1465-1858	*Cardiology; *Vascular Access Devices; Humans; Workforce	10.1002/14651858.CD011429.pub2	http://dx.doi.org/10.1002/14651858.CD011429.pub2	Emergency and Critical Care
CD008524.PUB4	Imdad, A; Mayo-Wilson, E; Haykal, MR; Regan, A; Sidhu, J; Smith, A; Bhutta, ZA	Vitamin A supplementation for preventing morbidity and mortality in children from six months to five years of age	Cochrane Database of Systematic Reviews	2022	Abstract - Background Vitamin A deficiency (VAD) is a major public health problem in lowâ€ and middleâ€income countries, affecting 190 million children under five years of age and leading to many adverse health consequences, including death. Based on prior evidence and a previous version of this review, the World Health Organization has continued to recommend vitamin A supplementation (VAS) for…	3	John Wiley & Sons, Ltd	1465-1858	*Measles [chemically induced, complications]; *Respiration Disorders; *Vitamin A Deficiency [epidemiology, prevention & control]; Child; Child, Preschool; Diarrhea [chemically induced]; Dietary Supplements; Female; Humans; Male; Morbidity; Vitamin A [therapeutic use]	10.1002/14651858.CD008524.pub4	http://dx.doi.org/10.1002/14651858.CD008524.pub4	Developmental, Psychosocial and Learning Problems
CD005944.PUB3	Oliveira, JM; Allert, R; East, CE	Vitamin A supplementation for postpartum women	Cochrane Database of Systematic Reviews	2016	Abstract - Background In areas where vitamin A deficiency (VAD) is a public health concern, the maternal dietary intake of vitamin A may be not sufficient to meet either the maternal nutritional requirements, or those of the breastfed infant, due the low retinol concentrations in breast milk. Objectives To evaluate the effects of vitamin A supplementation for postpartum women on maternal and infa…	3	John Wiley & Sons, Ltd	1465-1858	*Postpartum Period; Female; Humans; Infant; Infant Mortality; Infant, Newborn; Maternal Mortality; Milk, Human [chemistry]; Pregnancy; Randomized Controlled Trials as Topic; Vitamin A Deficiency [drug therapy]; Vitamin A [*administration & dosage, analysis]; Vitamins [*administration & dosage]	10.1002/14651858.CD005944.pub3	http://dx.doi.org/10.1002/14651858.CD005944.pub3	Pregnancy and Childbirth
CD012279.PUB2	Gates, NJ; Vernooij, RWM; Di Nisio, M; Karim, S; March, E; Martínez, G; Rutjes, AWS	Computerised cognitive training for preventing dementia in people with mild cognitive impairment	Cochrane Database of Systematic Reviews	2019	Abstract - Background The number of people living with dementia is increasing rapidly. Clinical dementia does not develop suddenly, but rather is preceded by a period of cognitive decline beyond normal age‐related change. People at this intermediate stage between normal cognitive function and clinical dementia are often described as having mild cognitive impairment (MCI). Considerable research an…	3	John Wiley & Sons, Ltd	1465-1858	Aged; Cognition; Cognitive Dysfunction [*complications]; Computer‐Assisted Instruction [*methods]; Dementia [*prevention & control]; Disease Progression; Executive Function; Humans; Memory, Episodic; Middle Aged; Quality of Life; Randomized Controlled Trials as Topic; Time Factors	10.1002/14651858.CD012279.pub2	https://doi.org//10.1002/14651858.CD012279.pub2	Dementia and Cognitive Improvement
CD013069.PUB2	Bahar‐Fuchs, A; Martyr, A; Goh, AMY; Sabates, J; Clare, L	Cognitive training for people with mild to moderate dementia	Cochrane Database of Systematic Reviews	2019	Abstract - Background Cognitive impairment, a defining feature of dementia, plays an important role in the compromised functional independence that characterises the condition. Cognitive training (CT) is an approach that uses guided practice on structured tasks with the direct aim of improving or maintaining cognitive abilities. Objectives • To assess effects of CT on cognitive and non‐cognitive …	3	John Wiley & Sons, Ltd	1465-1858	*Cognition; Activities of Daily Living; Aged; Aged, 80 and over; Cognitive Dysfunction [rehabilitation, *therapy]; Dementia [complications, rehabilitation, *therapy]; Humans; Middle Aged; Randomized Controlled Trials as Topic; Task Performance and Analysis; Therapy, Computer‐Assisted [methods]	10.1002/14651858.CD013069.pub2	https://doi.org//10.1002/14651858.CD013069.pub2	Dementia and Cognitive Improvement
CD013388.PUB2	Kudlicka, A; Martyr, A; Bahar-Fuchs, A; Sabates, J; Woods, B; Clare, L	Cognitive rehabilitation for people with mild to moderate dementia	Cochrane Database of Systematic Reviews	2023	Abstract - Background Cognitive impairments affect functional ability in people with dementia. Cognitive rehabilitation (CR) is a personalised, solution‐focused approach that aims to enable people with mild‐to‐moderate dementia to manage everyday activities and maintain as much independence as possible. Objectives To evaluate the effects of CR on everyday functioning and other outcomes for people…	6	John Wiley & Sons, Ltd	1465-1858	*Alzheimer Disease; *Dementia; Activities of Daily Living; Anxiety; Cognitive Training; Humans; Male	10.1002/14651858.CD013388.pub2	https://doi.org//10.1002/14651858.CD013388.pub2	Dementia and Cognitive Improvement
CD005562.PUB3	Woods, B; Rai, HK; Elliott, E; Aguirre, E; Orrell, M; Spector, A	Cognitive stimulation to improve cognitive functioning in people with dementia	Cochrane Database of Systematic Reviews	2023	Abstract - Background Cognitive stimulation (CS) is an intervention for people with dementia offering a range of enjoyable activities providing general stimulation for thinking, concentration and memory, usually in a social setting, such as a small group. CS is distinguished from other approaches such as cognitive training and cognitive rehabilitation by its broad focus and social elements, aimin…	1	John Wiley & Sons, Ltd	1465-1858	Aged; Cognition [*physiology]; Dementia [*therapy]; Humans; Memory [physiology]; Orientation [*physiology]; Psychotherapy [*methods]; Randomized Controlled Trials as Topic	10.1002/14651858.CD005562.pub3	https://doi.org//10.1002/14651858.CD005562.pub3	Dementia and Cognitive Improvement
CD003260.PUB2	Bahar‐Fuchs, A; Clare, L; Woods, B	Cognitive training and cognitive rehabilitation for mild to moderate Alzheimer's disease and vascular dementia	Cochrane Database of Systematic Reviews	2013	Abstract - Background Cognitive impairments, particularly memory problems, are a defining feature of the early stages of Alzheimer's disease (AD) and vascular dementia. Cognitive training and cognitive rehabilitation are specific interventional approaches designed to address difficulties with memory and other aspects of cognitive functioning. The present review is an update of previous versions o…	6	John Wiley & Sons, Ltd	1465-1858	Alzheimer Disease [*rehabilitation]; Cognitive Behavioral Therapy [*methods]; Dementia, Vascular [*rehabilitation]; Humans; Randomized Controlled Trials as Topic	10.1002/14651858.CD003260.pub2	https://doi.org//10.1002/14651858.CD003260.pub2	Dementia and Cognitive Improvement
CD008391.PUB2	Chung, CSY; Pollock, A; Campbell, T; Durward, BR; Hagen, S	Cognitive rehabilitation for executive dysfunction in adults with stroke or other adult non‐progressive acquired brain damage	Cochrane Database of Systematic Reviews	2013	Abstract - Background Executive functions are the controlling mechanisms of the brain and include the processes of planning, initiation, organisation, inhibition, problem solving, self monitoring and error correction. They are essential for goal‐oriented behaviour and responding to new and novel situations. A high number of people with acquired brain injury, including around 75% of stroke survivo…	4	John Wiley & Sons, Ltd	1465-1858	*Executive Function; *Stroke Rehabilitation; Activities of Daily Living; Adult; Brain Damage, Chronic [*rehabilitation]; Cognition Disorders [*rehabilitation]; Humans; Randomized Controlled Trials as Topic	10.1002/14651858.CD008391.pub2	https://doi.org//10.1002/14651858.CD008391.pub2	Stroke
CD002293.PUB3	das Nair, R; Cogger, H; Worthington, E; Lincoln, NB	Cognitive rehabilitation for memory deficits after stroke	Cochrane Database of Systematic Reviews	2016	Abstract - Background Memory problems are a common cognitive complaint following stroke and can potentially affect ability to complete functional activities. Cognitive rehabilitation programmes either attempt to retrain lost or poor memory functions, or teach patients strategies to cope with them. Some studies have reported positive results of cognitive rehabilitation for memory problems, but the…	9	John Wiley & Sons, Ltd	1465-1858	Attention; Clinical Trials as Topic; Cognition; Humans; Memory Disorders [etiology, *rehabilitation]; Perception; Stroke [*complications]	10.1002/14651858.CD002293.pub3	https://doi.org//10.1002/14651858.CD002293.pub3	Stroke
CD002842.PUB3	Loetscher, T; Potter, KJ; Wong, D; das Nair, R	Cognitive rehabilitation for attention deficits following stroke	Cochrane Database of Systematic Reviews	2019	Abstract - Background Many survivors of stroke report attentional impairments, such as diminished concentration and distractibility. However, the effectiveness of cognitive rehabilitation for improving these impairments is uncertain.This is an update of the Cochrane Review first published in 2000 and previously updated in 2013. Objectives To determine whether people receiving cognitive rehabilita…	11	John Wiley & Sons, Ltd	1465-1858	*Attention; *Cognitive Behavioral Therapy; Activities of Daily Living; Cognition Disorders [*etiology, *rehabilitation]; Humans; Quality of Life; Randomized Controlled Trials as Topic; Recovery of Function; Stroke Rehabilitation; Stroke [complications, *psychology]	10.1002/14651858.CD002842.pub3	https://doi.org//10.1002/14651858.CD002842.pub3	Stroke
