# Supplementary material for: Therapeutic strategies in vascular cognitive impairment: A systematic review and meta‐analysis
Source: Alzheimers Dement. 2025 Nov 6;21(11):e70840. doi: 10.1002/alz.70840 (PMC12591988; doi:10.1002/alz.70840)
Supplement: Supplementary file 2 — Supporting Information [file ALZ-21-e70840-s004.xlsx]

## Sheet: eTable8
Title	Authors	Abstract	Published Year	Published Month	Journal	Volume	Issue	Pages	Accession Number	DOI	Covidence #	Study	Notes
Acupuncture for Improving Cognitive Impairment After Stroke: A Meta-Analysis of Randomized Controlled Trials	Zhou, L.; Wang, Y.; Qiao, J.; Wang, Q. M.; Luo, X.	Objective: This meta-analysis evaluated the efficacy of acupuncture in improving cognitive impairment of post-stroke patients. Design: Randomized controlled trials (RCTs) investigating the effects of acupuncture compared with no treatment or sham acupuncture on post-stroke cognitive impairment (PSCI) before December 2019 were identified from databases (PubMed, EMBASE, Ovid library, Cochrane Libra…	2020		Front Psychol	11		549265	33424671	10.3389/fpsyg.2020.549265	#19	Zhou 2020	Exclusion reason: Syst-rev/meta of CT/RCT;	Aetiology: post-stroke; Degree of CI: Cognitive impairment; Outcome: cognitive; Study Type: Meta; Treatment type: device-related
Clinical effects of acupuncture therapy for vascular dementia	Zhao, L.; Guo, Y.; Xiong, J.; Wang, W.; Du, Y.; Yan, L.	OBJECTIVE: To evaluate clinical acupuncture treatment studies for vascular dementia, as well as to collect high-quality evidence related to clinical acupuncture treatment for clinical diagnosis. DATA SOURCES: PubMed database (1966-2010), Embase database (1986-2010), Cochrane Library (Issue 1, 2010), Chinese Biomedical Literature Database (1979-2010), China HowNet database (1979-2010), VIP Journal…	2011		Neural Regeneration Research	6	3	193-199		10.3969/j.issn.1673-5374.2011.03.006	#36	Zhao 2011	Exclusion reason: Wrong language; Federico Masserini (2021-11-28 04:56:38)(Select): Articolo in cinese;	Aetiology: vascular; Degree of CI: dementia; Outcome: cognitive; Study type: SystRev; Treatment type: device-related
Donepezil in the treatment of senile vascular dementia: A systematic review	Zhao, J.; Gou, Y. J.; Peng, X. L.; Yan, W.; Xie, S. P.; Fan, C. X.	Abstract Objective To evaluate the effectiveness and safety of Donepezil in the treatment of senile vascular dementia. Methods Te databases such as the Chinese Journal Full-text Database, Chinese Biomedical Literature Database, Chinese Scientific Journals Full-text Database, Chinese Biomedicine Database, PubMed and Te Cochrane Library were searched by computer, and the related journals and confer…	2011		Chinese Journal of Evidence-Based Medicine	11	11	1280-1289			#38	Zhao 2011	Exclusion reason: Wrong language; Claudia Gendarini (2022-01-27 02:12:50)(Select): pare anche a me ; Giacomo Baso (2022-01-18 06:09:28)(Select): Mi par cinese!; Claudia Gendarini (2021-07-01 03:12:00)(Screen): non so, comunque l'articolo è in inglese; Giacomo Baso (2021-06-24 05:22:38)(Screen): Errori grammaticali, è affidabile?;	Aetiology: vascular; Degree of CI: dementia; Outcome: cognitive; Study type: SystRev; Treatment type: pharmacological
Effect of yizhi capsule on the intelligence of patient with multi-infarct dementia	Zhang, M. Z.; Dong, Z. X.; Mao, Y. J.; Du, F.	Background: There have been researches showing that yizhi capsule can obviously improve the learning memory power of model rats with multi-infarct dementia. What is the effect of the yizhi capsule to multi-infarct dementia? And whether it is effective to improvement of intelligence of patients with multi-infarct dementia. Objective: To investigate the effect of yizhi capsule on patients with mult…	2005		Chinese Journal of Clinical Rehabilitation	9	36	155-157			#47	Zhang 2005	Exclusion reason: Wrong language; Federico Masserini (2021-11-28 04:58:06)(Select): Articolo in cinese;	Aetiology: multi-infarct; Degree of CI: dementia; Outcome: cognitive; Study type: RCT; Treatment type: pharmacological
Effect of shengui yizhi mixture on blood flow velocity and intelligence of patients with vascular dementia after stroke	Zhai, L.	Aim. To observe the clinical effect of Shengui yizhi mixture on the patients with vascular dementia(VD) after stroke. Methods. 124 patients with VD after stroke were divided randomly into two groups. The control group(n=62) was treated with traditional medicine and the treatment group(n=62) was treated with shengui yizhi mixture. Meanwhile the clinical effect and encephalogram and changes of brai…	2003		Chinese Journal of Clinical Rehabilitation	7	13	1922-1923			#64	Zhai 2003	Exclusion reason: Wrong language; Federico Masserini (2021-11-28 04:58:16)(Select): Articolo in cinese;	Aetiology: post-stroke; Aetiology: vascular; Degree of CI: dementia; Outcome: imaging/lab/neurophys; Study type: RCT; Treatment type: pharmacological
A systematic review of intervention studies examining nutritional and herbal therapies for mild cognitive impairment and dementia using neuroimaging methods: Study characteristics and intervention efficacy	Steiner, G. Z.; Mathersul, D. C.; Macmillan, F.; Camfield, D. A.; Klupp, N. L.; Seto, S. W.; Huang, Y.; Hohenberg, M. I.; Chang, D. H.	Neuroimaging facilitates the assessment of complementary medicines (CMs) by providing a noninvasive insight into their mechanisms of action in the human brain. This is important for identifying the potential treatment options for target disease cohorts with complex pathophysiologies. The aim of this systematic review was to evaluate study characteristics, intervention efficacy, and the structural…	2017		Evidence-based Complementary and Alternative Medicine	2017				10.1155/2017/6083629	#102	Steiner 2017	Exclusion reason: Syst-rev/meta of CT/RCT;	Aetiology: vascular; Degree of CI: dementia; Study type: SystRev; Treatment type: pharmacological
Treatment effect size of memantine therapy in Alzheimer disease and vascular dementia	Smith, M.; Wells, J.; Borrie, M.	The purpose of this paper is to assess the clinical relevance of the significant results reported in clinical trials of memantine therapy for Alzheimer disease (AD) and vascular dementia. We sought to understand what clinically detectable changes would be evident to the patient with dementia, their caregivers, and the treating physician during a trial of memantine therapy. A literature search was…	2006		Alzheimer Disease and Associated Disorders	20	3	133-137		10.1097/00002093-200607000-00002	#137	Smith 2006	Exclusion reason: Syst-rev/meta of CT/RCT; Claudia Gendarini (2021-06-24 04:37:44)(Screen): negli studi considerati VaD e AD considerati separatamente ;	Aetiology: vascular; Degree of CI: dementia; Outcome: cognitive; Study type: SystRev; Treatment type: pharmacological
Therapeutic Strategies and Drug Development for Vascular Cognitive Impairment	Smith, E. E.; Cieslak, A.; Barber, P.; Chen, J.; Chen, Y. W.; Donnini, I.; Edwards, J. D.; Frayne, R.; Field, T. S.; Hegedus, J.; Hanganu, V.; Ismail, Z.; Kanji, J.; Nakajima, M.; Noor, R.; Peca, S.; Sahlas, D.; Sharma, M.; Sposato, L. A.; Swartz, R. H.; Zerna, C.; Black, S. E.; Hachinski, V.		2017	May 5	J Am Heart Assoc	6	5		28476873	10.1161/jaha.117.005568	#139	Smith 2017	Exclusion reason: Syst-rev/meta of CT/RCT;	Aetiology: vascular; Degree of CI: Cognitive impairment; Study type: SystRev; Treatment type: pharmacological
Previous drug trials in vascular cognitive impairment: Is there a message?	Smith, E. E.	Background: Vascular disease is the second commonest cause of MCI and dementia. Yet there are no widely accepted evidencebased treatments for VCI, even though large randomized controlled trials (RCTs) show that recurrent stroke and other major adverse cardiovascular events can be prevented. We systematically reviewed past RCTs in VCI patients to identify past challenges and new opportunities. Met…	2017		Alzheimer's and Dementia	13	7	P1220			#140	Smith 2017	Exclusion reason: Data not available; Federico Masserini (2021-11-28 04:14:52)(Select): Abstract di conferenza;	Aetiology: vascular; Degree of CI: Cognitive impairment; Study type: SystRev
Light therapy for behavioural and psychological symptoms of dementia	Skjerve, A.; Bjorvatn, B.; Holsten, F.	Objectives. To review literature concerning the efficacy, clinical practicability and safety of light treatment for behavioural and psychological symptoms of dementia (BPSD). Method. Data collection included computer literature searches (MEDLINE, PsycINFO and Cochrane) and checks of references, covering the period of January 1980-September 2003. Trials were searched for evidence for treatment eff…	2004		International Journal of Geriatric Psychiatry	19	6	516-522		10.1002/gps.1087	#144	Skjerve 2004	Exclusion reason: Wrong patient population; Federico Masserini (2022-01-27 04:34:10)(Select): I risultati non mi sembrano suddivisi per eziologia, poichè il trial ha come obiettivo lo studio dei sintomi comportamentali della demenza.;	Aetiology: vascular; Degree of CI: dementia; Outcome: cognitive; Study type: SystRev; Treatment type: pharmacological
Dual -task training and statin treatment normalize C-Reactive protein and lipid levels and improve postural and cognitive functions in patients with vascular mild cognitive impairment	Sidorovich, E.; Likchachev, S.; Klishevskaiya, N.; Sidorovich, A.	Background: There is growing evidence that balance-cognitive dual - task training may improve postural and cognitive functions in the patients with Vascular Mild Cognitive Impairment (VaMCI). The aim of our study was to evaluate the effect of balance-cognitive dual -task training and statin treatment combination on C-reactive protein levels, lipid content and cognitive and postural functions. Met…	2016		European Stroke Journal	1	1	108-109		10.1177/2396987316642909	#151	Sidorovich 2016	Exclusion reason: Data not available; Claudia Gendarini (2022-01-27 17:03:29)(Select): ok; Federico Masserini (2021-12-21 03:27:02)(Select): Pochi pazienti con outcome cognitivi, io non richiederei dati ed escluderei; Claudia Gendarini (2021-12-19 23:59:24)(Select): abstract di un poster;	Aetiology: vascular; Degree of CI: MCI; Outcome: cognitive; Study type: RCT; Treatment type: pharmacological; Treatment type: rehabilitation
Donepezil (Aricept®) treatment of multi infarct dementia: The caregivers and clinical impression	Shua-Haim, J. R.; Shua-Haim, V.; Comsti, E.; Ross, J. S.	The purpose of this study was to investigate the clinical and caregivers impression of Aricept® treatment in patients suffering from Multi-Infarct Dementia (MID). In a prospective study 73 MID patients were treated with Donepezil (Aricept®) for 16- to 20-weeks. Donepezil was administered as a 5mg tablet once daily at bed-time. After four weeks, patients tolerant of the 5-rag dose were increased t…	2000		American Journal of Alzheimer's Disease	15	4	201-211			#152	Shua-Haim 2000	Exclusion reason: Wrong study design; Federico Masserini (2022-04-26 17:04:33)(Included): Rimando in full-text per esclusione per wrong study design; Claudia Gendarini (2022-04-24 16:58:14)(Included): Bello, ma è un studio prospettico, tutti i pazienti sono trattati con donepezil (medesimo dosaggio). lo escluderei;	Aetiology: multi-infarct; Degree of CI: dementia; Outcome: Hard; Outcome: cognitive; Study type: CT; Treatment type: pharmacological
Cerebral microbleeds and cognition in lacunar stroke patients: The secondary prevention of small subcortical strokes trial	Shoamanesh, A.; McClure, L. A.; Pearce, L. A.; Bazan, C. S.; Catanese, L.; Hart, R. G.; Benavente, O. R.	Background: Cerebral microbleeds (CMBs) have been associated with cognitive dysfunction. However, characterization of CMBs and cognitive dysfunction in a large population of stroke patients is lacking. We aimed to characterize the association of CMBs with cognitive function in lacunar stroke patients and the response to assigned treatments in the Secondary Prevention of Small Subcortical Strokes …	2018		Stroke	49					#153	Shoamanesh 2018	Exclusion reason: Wrong setting; Leonardo Pantoni (2022-01-19 01:59:58)(Select): Escludere per WRONG SETTING; Federico Masserini (2021-11-28 04:15:29)(Select): abstract di conferenza; Claudia Gendarini (2021-11-08 05:40:54)(Screen): concordo. ; Federico Masserini (2021-10-30 00:59:35)(Screen): Questo lo ridiscuterei: parla di prevenzione secondaria dopo stroke lacunari con attenzione al carico di…
Acetazolamide vasoreactivity in persistent vegetative state and vascular dementia evaluated by transcranial harmonic perfusion imaging and Doppler sonography	Shiogai, T.; Koshimura, M.; Uebo, C.; Makino, M.; Mizuno, T.; Nakajima, K.	To clarify the pathophysiological differences of the cerebrovascular reserve capacity in relation to cerebral cognitive impairments between persistent vegetative state (PVS) and vascular dementia (VD), we evaluated acetazolamide (ACZ) vasoreactivity testing by transcranial harmonic perfusion imaging (HPI) and Doppler sonography (TCD). METHODS: The subjects were 11 adult patients with severe cogni…	2003		Acta neurochirurgica. Supplement	87		63-69			#156	Shiogai 2003	Exclusion reason: Wrong patient population; Giacomo Baso (2022-01-30 05:47:52)(Select): Sono della tua stessa opinione; Federico Masserini (2022-01-27 03:59:04)(Select): Continuo a pensarla come l'8 luglio, trovo lo studio poco aderente e l'outcome surrogato difficilmente interpretabile.; Federico Masserini (2021-07-09 00:26:21)(Screen): Non mi sembra molto aderente allo scopo del nostro studio, …	Aetiology: vascular; Degree of CI: dementia; Outcome: imaging/lab/neurophys; Study type: CT; Treatment type: pharmacological
The efficacy of pentoxifylline in the treatment of vascular dementia: A systematic review	Sha, M. C.; Callahan, C. M.	This systematic review seeks to (1) summarize the pharmacologic effects of pentoxifylline on the cerebrovasculature and (2) review critically the studies evaluating pentoxifylline in the treatment of vascular dementia. To retrieve all relevant published and unpublished studies, we performed with no language restrictions computer keyword searches of MEDLINE, EMBASE, and Cochrane Library databases;…	2003		Alzheimer Disease and Associated Disorders	17	1	46-54		10.1097/00002093-200301000-00006	#183	Sha 2003	Exclusion reason: Syst-rev/meta of CT/RCT;	Aetiology: vascular; Degree of CI: dementia; Outcome: cognitive; Study type: SystRev; Treatment type: pharmacological
Overview of clinical trials of hydergine in dementia	Schneider, L. S.; Olin, J. T.	Objective: To assess the overall effect of Hydergine (a combination drug called ergoloid mesylates) on patients with possible dementia and to investigate potential moderators of an effect. Data Sources: MEDLINE, EMBASE, and two proprietary databases were searched for reports of clinical trials. Study Selection: Included were randomized, placebo-controlled, double-blind, parallel-group trials in s…	1994		Archives of Neurology	51	8	787-798			#226	Schneider 1994	Exclusion reason: Syst-rev/meta of CT/RCT;	Aetiology: vascular; Degree of CI: dementia; Outcome: cognitive; Study type: SystRev; Treatment type: pharmacological
Dementia with cerebrovascular disease: The benefits of early treatment	Schindler, R. J.	Patients with vascular dementia (VaD) and Alzheimer's disease with cerebrovascular disease (AD + CVD) have dementia associated with underlying CVD. Although diagnosis of VaD is challenging, VaD is typically characterized by a stepwise progression of dementia that is closely associated with stroke and focal neurological findings, and a symptom profile that often includes executive dysfunction lead…	2005		European Journal of Neurology, Supplement	12	3	17-21			#228	Schindler 2005	Exclusion reason: Syst-rev/meta of CT/RCT;	Aetiology: vascular; Degree of CI: dementia; Outcome: cognitive; Study type: SystRev; Treatment type: pharmacological
Efficacy of milnacipran on cognitive dysfunction with post-stroke depression: preliminary open-label study	Sato, S.; Yamakawa, Y.; Terashima, Y.; Ohta, H.; Asada, T.	The aim of this study was to assess the therapeutic efficacy of the serotonin norepinephrine reuptake inhibitor (SNRI), milnacipran, on both cognitive impairment and depression in post-stroke depression (PSD) patients. A total of 18 PSD patients, approximately 3 months after stroke, were divided into two groups, milnacipran and control. A total of 10 patients were assigned to the milnaciprane gro…	2006	Oct	Psychiatry Clin Neurosci	60	5	584-9	16958942	10.1111/j.1440-1819.2006.01562.x	#245	Sato 2006	Exclusion reason: Wrong patient population; Federico Masserini (2021-12-21 03:52:59)(Select): I pazienti non sono primitivamente decaduti ma inclusi come post-stroke e depressi; soltanto l'outcome dello studio è cognitivo ma non il criterio primario di inclusione;	Aetiology: post-stroke; Degree of CI: Cognitive impairment; Outcome: cognitive; Study type: CT; Treatment type: pharmacological
Cognitive change in donepezil treated patients with vascular or mixed dementia	Rockwood, K.; Mitnitski, A.; Black, S. E.; Richard, M.; Defoy, I.; Vaspect study investigators	BACKGROUND: vascular dementia (VaD) and mixed Alzheimer's disease (AD/VaD) are common. How best to monitor treatment is not clear. Our objective was to compare responsiveness and construct validity of change scores, following donepezil treatment, of the standardized Mini-Mental State Examination (sMMSE) and other measures potentially usable in primary care. METHODS: A six-month, outcome measureme…	2013	Jul	Can J Neurol Sci	40	4	564-71	23786741	10.1017/s0317167100014670	#292	Rockwood 2013	Exclusion reason: Wrong study design; Leonardo Pantoni (2022-04-20 01:30:52)(Included): No gruppo di controllo, studio sugli outcome > escludere ; Leonardo Pantoni (2022-02-04 03:05:50)(Select): Da includere solo per quegli outcome che risultano divisi per eziologia.; Federico Masserini (2022-02-02 06:36:06)(Select): I dati sono in questo modo poco utilizzabili se non per formulare una sintesi so…	Aetiology: vascular; Degree of CI: dementia; Outcome: cognitive; Study Type: Meta; Study type: CT; Study type: SystRev; Treatment type: pharmacological
A meta-analysis of Chinese herbal medicines for vascular dementia	Qin, X.; Liu, Y.; Wu, Y.; Wang, S.; Wang, D.; Zhu, J.; Ye, Q.; Mou, W.; Kang, L.	Objective: To investigate the efficacy and safety of Chinese herbal medicines in the treatment of patients with vascular dementia. Data Retrieval: We retrieved publications from Cochrane Library (2004 to July 2011), PubMed (1966 to July 2011), the Chinese Science and Technique Journals Database (1977 to July 2011), the China National Knowledge Infrastructure (1979 to July 2011), Google Scholar (J…	2013		Neural Regeneration Research	8	18	1685-1692			#343	Qin 2013	Exclusion reason: Syst-rev/meta of CT/RCT; Giacomo Baso (2022-01-27 01:39:51)(Select): Gli studi raccolti in questa revisione sono cinesi;	Aetiology: vascular; Degree of CI: dementia; Outcome: cognitive; Study Type: Meta; Treatment type: pharmacological
Effect of edaravone on cognitive function in patients with vascular dementia	Qian, H.; Mao, L.; Bi, C.; Peng, L.; Navy, D. X.	Background: Dementia is hard to treat and basic studies have shown that Edaravone may play a role in treatment of Alzheimer's disease by the way of alleviate oxidative stress etc. Methods: 60 patients with mild to moderate VD were enrolled and randomly divided into three groups: Edaravone group (20 cases treated with Edaravone Injection plus routine drugs), Gingko group (20 cases treated with gin…	2016		Alzheimer's and Dementia	12	7	P418-P419			#349	Qian 2016	Exclusion reason: Data not available; Federico Masserini (2022-04-29 02:05:43)(Select): No risposta al ricontatto > escludere per data not available; Giacomo Baso (2022-02-03 09:48:31)(Select): Io contatterei Hairong Qian per chiedere se hanno i dati; Claudia Gendarini (2021-12-27 18:39:21)(Select): potrebbe? lo aggiungo alla lista ; Giacomo Baso (2021-12-23 07:39:28)(Select): Poster, numeri picc…	Aetiology: vascular; Degree of CI: dementia; Outcome: cognitive; Study type: RCT; Treatment type: pharmacological
Efficacy and tolerability of memantine as a monotherapy in treatment of dementia	Petrovska Cvetkovska, D.; Taravari, A.; Medziti, F.	Aims To evaluate the efficacy and tolerability of memantine as a monotherapy for patients with Alzheimer's disease (AD) and with vascular dementia (VaD). Method The study was randomized, controlled study of memantine as a monotherapy for mild AD.We evaluated cognitive function, activities of daily living, behavioral disturbances, global function, stage of dementia, drug discontinuation rate, and …	2017		Neurodegenerative Diseases	17		1691			#384	PetrovskaCvetkovska 2017	Exclusion reason: Data not available; Leonardo Pantoni (2022-01-19 02:03:07)(Select): Da escludere per numeri piccoli (DATA NOT AVAILABLE); Federico Masserini (2021-12-20 08:29:54)(Select): Numeri piccoli, oggetto già trattato in altri lavori, io non recupererei i dati; Federico Masserini (2021-11-28 04:25:33)(Select): NOTA: Abstract di conferenza;	Aetiology: vascular; Degree of CI: dementia; Outcome: Hard; Outcome: cognitive; Study type: CT; Treatment type: pharmacological
P.387 Sodium valproate and lamotrigin -options in the treatment of behavioral and psychological symptoms of probable Alzheimer's disease and vascular dementia	Petrescu, B.; Vasile, D.; Vasiliu, O.; Mangalagiu, A.; Candea, C.; Riga, S.	Background and purpose: Although the core feature of dementia is progressive cognitive dysfunction, non-cognitive behavioral issues are problematic in most patients with dementia during the course of their illness. While antipsychotics drugs are frequently used to control behavioral symptoms, commodities which are common in this population, could often limit their use. Lamotrigine and valproate m…	2020		European Neuropsychopharmacology	40		S221-S222		10.1016/j.euroneuro.2020.09.289	#385	Petrescu 2020	Exclusion reason: Data not available; Federico Masserini (2022-01-21 05:50:25)(Select): escludere come DATA NOT AVAILABLE; Federico Masserini (2022-01-18 04:42:15)(Select): I pazienti mi sembrano pochi, alla luce del fatto che questi pochi pazienti (poco più di una trentina) andrebbero ulteriormente suddivisi per eziologia io non recupererei i numeri; Federico Masserini (2021-11-28 04:31:52)(Sele…	Aetiology: vascular; Degree of CI: dementia; Outcome: cognitive; Study type: CT; Treatment type: pharmacological
The treatment of cognitive dysfunction in dementia: a multiple treatments meta-analysis	Perng, C. H.; Chang, Y. C.; Tzang, R. F.	Objective: No cure is currently available for dementia; however, various treatments and interventions have been reported to be effective. The factors influencing the efficacy of dementia treatment have not been comprehensively evaluated. This study evaluated the factors influencing treatment effects on cognitive dysfunction in dementia by comparing the results obtained from a meta-analysis based …	2018		Psychopharmacology	235	5	1571-1580		10.1007/s00213-018-4867-y	#395	Perng 2018	Exclusion reason: Syst-rev/meta of CT/RCT;	Aetiology: vascular; Degree of CI: dementia; Outcome: cognitive; Study Type: Meta; Treatment type: pharmacological
Multicenter randomized controlled trial of the effects of individual reminiscence therapy on cognition, depression and quality of life: Analysis of a sample of older adults with Alzheimer's disease and vascular dementia	Pérez-Sáez, E.; Justo-Henriques, S. I.; Alves Apóstolo, J. L.	Objective: To determine the effectiveness of a 13-week individual reminiscence therapy (RT) intervention on cognition, memory, executive function, mood, and quality of life of people with Alzheimer's disease and vascular dementia. Method: Non-protocolized analysis using data from a larger multicenter, single-blind, randomized, parallel two-arm RCT of RT for people with neurocognitive disorders. A…	2021		The Clinical neuropsychologist			1-22		10.1080/13854046.2021.1871962	#397	Pérez-Sáez 2021	Exclusion reason: Wrong patient population; Federico Masserini (2022-01-26 21:06:29)(Select): Sull full-text non vedo risultati divisi per eziologia, quindi lo escluderei; Claudia Gendarini (2021-07-09 04:42:28)(Screen): purtroppo non riesco ad aprire il full text e capire se sono disponibili i dati divisi per eziologia ;
Cognitive, global, and functional benefits of donepezil in Alzheimer's disease and vascular dementia: results from large-scale clinical trials	Passmore, A. P.; Bayer, A. J.; Steinhagen-Thiessen, E.	Alzheimer's disease (AD) and vascular dementia (VaD) are both associated with deficits in cholinergic neurotransmission that are amenable to therapeutic intervention. The cholinesterase inhibitor, donepezil, is clinically effective in both AD and VaD. Results from a 10-study metaanalysis of donepezil (5 or 10 mg/day) in AD and a two-study combined analysis of donepezil (5 or 10 mg/day) in VaD are…	2005	Mar 15	J Neurol Sci	229-230		141-6	15760632	10.1016/j.jns.2004.11.017	#419	Passmore 2005	Exclusion reason: Syst-rev/meta of CT/RCT;	Aetiology: vascular; Degree of CI: dementia; Outcome: Hard; Outcome: cognitive; Study Type: Meta; Treatment type: pharmacological
Choline alphoscerate in cognitive decline and in acute cerebrovascular disease: An analysis of published clinical data	Parnetti, L.; Amenta, F.; Gallai, V.	This paper has reviewed the documentation on the clinical efficacy of choline alphoscerate, a cholinergic precursor, considered as a centrally acting parasympathomimetic drug in dementia disorders and in acute cerebrovascular disease. Thirteen published clinical trials, examining in total 4054 patients, have evaluated the use of choline alphoscerate in various forms of dementia disorders of degen…	2001		Mechanisms of Ageing and Development	122	16	2041-2055		10.1016/S0047-6374(01)00312-8	#426	Parnetti 2001	Exclusion reason: Syst-rev/meta of CT/RCT;	Aetiology: vascular; Degree of CI: dementia; Outcome: cognitive; Study Type: Meta; Treatment type: pharmacological
Can Chinese Herbal Medicine Adjunctive Therapy Improve Outcomes of Senile Vascular Dementia? Systematic Review with Meta-analysis of Clinical Trials	Zeng, L.; Zou, Y.; Kong, L.; Wang, N.; Wang, Q.; Wang, L.; Cao, Y.; Wang, K.; Chen, Y.; Mi, S.; Zhao, W.; Wu, H.; Cheng, S.; Xu, W.; Liang, W.	Many publications have reported the growing application of complementary and alternative medicine, particularly the use of Chinese herbal medicine (CHM) in combination with routine pharmacotherapy (RP) for senile vascular dementia (SVD), but its efficacy remains largely unexplored. The purpose of this study is to evaluate the efficacy of CHM adjunctive therapy (CHMAT), which is CHM combined with …	2015		Phytotherapy Research	29	12	1843-1857		10.1002/ptr.5481	#435	Zeng 2015	Exclusion reason: Syst-rev/meta of CT/RCT;	Aetiology: vascular; Degree of CI: dementia; Outcome: Hard; Outcome: cognitive; Study Type: Meta; Study type: SystRev; Treatment type: pharmacological
Meta-analysis on the efficacy and safety of hyperbaric oxygen as adjunctive therapy for vascular dementia	You, Q.; Li, L.; Xiong, S. Q.; Yan, Y. F.; Li, D.; Yan, N. N.; Chen, H. P.; Liu, Y. P.	Background: Vascular dementia (VD) is a common type of disease in the elderly. Numerous clinical trials have suggested that hyperbaric oxygen is an effective and safe complementary therapy for aging-related disorders. However, there is no reliable systematic evidence regarding hyperbaric oxygen therapy (HBOT) for the treatment of VD. Therefore, we performed a meta-analysis to evaluate the clinica…	2019		Frontiers in Aging Neuroscience	11	APR			10.3389/fnagi.2019.00086	#454	You 2019	Exclusion reason: Syst-rev/meta of CT/RCT;	Aetiology: vascular; Degree of CI: dementia; Outcome: cognitive; Study Type: Meta; Study type: SystRev; Treatment type: device-related
A Meta-Analysis of Au/Polypropionic Acid Nanoparticles Loaded with Olacetam for the Treatment of Vascular Cognitive Impairment	Yi, Z.; Liang, W.; Ruan, W.; Hua, W.; Lin, X.	To systematically evaluate the efficacy and safety of oxetam in the treatment of vascular cognitive dysfunction and the feasibility of an Au/polypropionic acid Nanometer drug delivery system to provide evidence for clinical application. PubMed, Shanghai embase, Cochrane Library, CNKI, VIP information, and Wanfang database were searched from the establishment of the database to April 2018. Patient…	2020		Journal of nanoscience and nanotechnology	20	12	7433-7438		10.1166/jnn.2020.18863	#458	Yi 2020	Exclusion reason: Wrong language; Federico Masserini (2021-11-28 05:11:30)(Select): articolo in cinese;	Aetiology: vascular; Degree of CI: Cognitive impairment; Outcome: Hard; Outcome: cognitive; Study Type: Meta; Treatment type: pharmacological
A MULTICENTER, RANDOMIZED, DOUBLE-BLIND, PLACEBO-CONTROLLED CLINICAL TRIAL FOR EFFICACY OF ACETYL-L-CARNITINE IN PATIENTS WITH DEMENTIA ASSOCIATED WITH CEREBROVASCULAR DISEASE	Yang, Y.	Background: Acetyl-L-carnitine (ALC) is a widely used drug for various neurodegenerative diseases including dementia. The aim of the present study was to elucidate the efficacy of ALC in dementia patients with cerebrovascular disease (vascular cognitive impairment; VCI). Methods: Fifty-six patients were randomized to treatment with 500 mg ter in die ALC, or placebo in this 28-week, double-blind, …	2019		Alzheimer's and Dementia	15	7	P1588		10.1016/j.jalz.2019.09.035	#462	Yang 2019	Exclusion reason: Data not available; Federico Masserini (2022-04-29 02:06:03)(Select): No risposta al ricontatto > escludere per "data not available"; Leonardo Pantoni (2022-01-19 02:28:26)(Select): Tentativo di ricontatto; Federico Masserini (2022-01-18 07:47:56)(Select): Abstract: si può valutare se chiedere i dati;	Aetiology: vascular; Degree of CI: Cognitive impairment; Outcome: cognitive; Study type: RCT; Treatment type: pharmacological
Improvement of cognitive function in early stage of vascular cognitive impairment (VCI) after treatment with the acetylcholine precursor choline alfoscerate	Yang, Y.	Backgrounds: Several studies have reported cholinergic deficits in brain and cerebrospinal fluid of patients with vascular dementia (VaD). In view of this, cholinergic agents were proposed for relieving symptoms of VaD Preclinical studies, have documented that choline alphoscerate increases the release of acetylcholine in rat hippocampus, facilitates learning and memory, counters cognitive defici…	2017		Cerebrovascular Diseases	43		133			#464	Yang 2017	Exclusion reason: Data not available; Federico Masserini (2022-04-29 02:05:26)(Select): No risposta al ricontatto > escludere per "data not available"; Leonardo Pantoni (2022-01-19 02:16:15)(Select): Tentativo di contatto; Federico Masserini (2021-11-28 05:12:46)(Select): NOTA: abstract di conferenza;	Aetiology: vascular; Degree of CI: Cognitive impairment; Degree of CI: dementia; Outcome: cognitive; Study type: SystRev; Treatment type: pharmacological
Almitrine-Raubasine combination for dementia	Yang, W.; Liu, M.; Teng, J.; Hao, Z.; Wu, B.; Wu, T.; Liu, G. J.	Almitrine-raubasine combination (brand name Duxil), has been considered as an alternative treatment for dementia. To determine the clinical efficacy and safety of Duxil in the treatment of patients with dementia. We searched the Cochrane Dementia and Cognitive Improvement Group Specialised Register (now known as ALOIS) (September 2009), the China Biological Medicine Database (CBM-disc 1979 to Dec…	2011		Cochrane database of systematic reviews (Online)	3		CD008068			#465	Yang 2011	Exclusion reason: Syst-rev/meta of CT/RCT;	Aetiology: vascular; Degree of CI: dementia; Outcome: Hard; Outcome: cognitive; Study Type: Meta; Study type: SystRev; Treatment type: pharmacological
Event-related brain potential changes after Choto-san administration in stroke patients with mild cognitive impairments	Yamaguchi, S.; Matsubara, M.; Kobayashi, S.	Rationale: Few drugs have been reported to be effective for the treatment of vascular dementia. Choto-san is a herbal medicine expected to be effectivein this condition, but it is unclear how this drug modulates brain activities and cognitive functions. P3 event-related brain potentials (ERP) provide reliable electrophysiological indices for some aspects of cognitive functions. Objectives: We mea…	2004		Psychopharmacology	171	3	241-249		10.1007/s00213-003-1593-9	#480	Yamaguchi 2004	Exclusion reason: Wrong setting; Leonardo Pantoni (2022-04-29 00:27:42)(Included): No gruppo di controllo > escludere per wrong setting;	Aetiology: post-stroke; Degree of CI: MCI; Outcome: cognitive; Outcome: imaging/lab/neurophys; Study type: CT; Treatment type: pharmacological
Sertraline for the Treatment of Depression in Vascular Cognitive Impairment	Weissberger, G. H.; Yarns, B. C.; Chen, S. T.; Narvaez, T.; Bussel, N.; Sultzer, D. L.		2018	Aug	Am J Geriatr Psychiatry	26	8	908-909	29779907	10.1016/j.jagp.2018.04.006	#505	Weissberger 2018	Exclusion reason: Data not available; Leonardo Pantoni (2022-01-19 02:33:00)(Select): Escludere per mancanza di dati (DATA NOT AVAILABLE); Federico Masserini (2022-01-18 07:51:24)(Select): Lettera all'editore: i dati ci sono, non in grosso dettaglio. Da valutare;	Aetiology: vascular; Degree of CI: dementia; Outcome: cognitive; Study type: CT; Treatment type: pharmacological
Core outcome measures for interventions to prevent or slow the progress of dementia for people living with mild to moderate dementia: Systematic review and consensus recommendations	Webster, L.; Groskreutz, D.; Grinbergs-Saull, A.; Howard, R.; O'Brien, J. T.; Mountain, G.; Banerjee, S.; Woods, B.; Perneczky, R.; Lafortune, L.; Roberts, C.; McCleery, J.; Pickett, J.; Bunn, F.; Challis, D.; Charlesworth, G.; Featherstone, K.; Fox, C.; Goodman, C.; Jones, R.; Lamb, S.; Moniz-Cook, E.; Schneider, J.; Shepperd, S.; Surr, C.; Thompson-Coon, J.; Ballard, C.; Brayne, C.; Burns, A.; …	Background: There are no disease-modifying treatments for dementia. There is also no consensus on disease modifying outcomes. We aimed to produce the first evidence-based consensus on core outcome measures for trials of disease modification in mild-to-moderate dementia. Methods and findings: We defined disease-modification interventions as those aiming to change the underlying pathology. We syste…	2017		PLoS One	12	6			10.1371/journal.pone.0179521	#514	Webster 2017	Exclusion reason: Wrong setting; Federico Masserini (2022-01-18 07:56:16)(Select): Consensus on core outcome measures in trials: paper metodologico, da escludere;
Clinical efficacy and safety of nicergoline combined with oxiracetam in the treatment of vascular cognitive impairment	Wang, B.; Zhong, L.; Qiao, P.; Ma, Z.	As a α1-adrenergic receptor antagonist, nicergoline can induce vasodilation and increase arterial blood flow. Its clinical application can effectively prevent and treat cognitive impairment and reduce cognitive decline and comprehensively improve patients' daily living ability and social function. The clinical efficacy of nicergoline combined with oxiracetam in the treatment of vascular cognitive…	2020		Pakistan journal of pharmaceutical sciences	33	1	417-422			#548	Wang 2020	Exclusion reason: Data not available; Federico Masserini (2021-11-28 05:32:44)(Select): Full text non reperibile; Federico Masserini (2021-11-28 05:32:43)(Select): Full text non reperibile;	Aetiology: post-stroke; Degree of CI: Cognitive impairment; Outcome: cognitive; Outcome: imaging/lab/neurophys; Study type: RCT; Treatment type: pharmacological
Improved neurological recovery of cerebral infarctions after plasmapheretic reduction of lipids and fibrinogen	Walzl, M.; Lechner, H.; Walzl, B.; Schied, G.	BACKGROUND AND PURPOSE: High fibrinogen levels have been assessed in cerebrovascular disease with a direct relation to both plasma and whole-blood viscosity, as well as cerebral blood flow. Heparin-induced extracorporeal low density lipoprotein precipitation (HELP) is a new method that safely and effectively reduces fibrinogen and plasma lipoproteins and improves blood flow properties. METHODS: W…	1993	Oct	Stroke	24	10	1447-51	8378944	10.1161/01.str.24.10.1447	#553	Walzl 1993	Exclusion reason: Wrong patient population; Federico Masserini (2022-01-26 21:14:08)(Select): La popolazione è eterogenea e i risultati non risultano divisi tra le tue eziologie, quindi io lo escluderei; Claudia Gendarini (2022-01-20 01:35:14)(Select): la popolazione mi sembra eterogenea e non molto chiara: 22 con MID e 27 con ictus tromboembolico senza menzione della funzione cognitiva, tutti pe…
Impact of Cerebrolysin on cerebral microvasculature in patients with lacunar stroke-proposal of the pilot study	Vosko, M.; Gruber, J.; Kellermair, L.; Kozera, G. M.	Cerebral microvasculature impairment (small vessel disease SVD) underlines approx. 20 % of strokes, vascular dementia and may infuence functional outcome after circulatory arrest. Vasomotor Reactivity Testing (VMR) with Transcranial Doppler Measurements (TCD) may refect cerebral microvascular function, and VMR impairment has been confrmed, both in acute phase of cerebral lacunar infarction, and a…	2019		Wiener Medizinische Wochenschrift	169		S55		10.1007/s10354-019-0697-8	#565	Vosko 2019	Exclusion reason: Wrong setting; Federico Masserini (2022-01-18 07:57:40)(Select): Abstract metodologico di studio pilota, escluderei; Claudia Gendarini (2021-06-24 06:57:28)(Screen): la popolazione ha decadimento cognitivo?;	Aetiology: small vessel; Degree of CI: Cognitive impairment; Study type: CT; Treatment type: pharmacological
Mild forms of multi-infarct dementia: effectiveness of cerebrolysin	Vereshchagin, N. V.; Nekrasova, E. M.; Lebedeva, N. V.; Suslina, Z. A.; Solov'ev, O. I.; Piradov, M. A.; Altunina, M. N.	The randomized double-blind placebo-controlled study of the effectiveness of cerebrolysin in a mild form of multi-infarct dementia was carried out. Sixty patients were divided in two equal groups differing significantly at the beginning of the study by none of the compared parameters. They received for 28 days daily drop intravenous doses of cerebrolysin (15 ml of the drug in 200 ml of a 0.85% Na…	1991		Sovetskaia meditsina		11	6-8			#579	Vereshchagin 1991	Exclusion reason: Wrong language; Giacomo Baso (2022-01-27 01:41:57)(Select): Articolo in russo; Federico Masserini (2021-11-27 21:00:11)(Select): Full text non disponibile, e articolo verosimilmente in russo;	Aetiology: multi-infarct; Degree of CI: dementia; Outcome: cognitive; Outcome: imaging/lab/neurophys; Study type: RCT; Treatment type: pharmacological
Nimodipine vs dihydroergocristine in the treatment of old age dementias: A blind, randomized, placebo-controlled study	Tsolaki, M.; Kapinas, K.; Kazis, A.	In a placebo-controlled, double blind, randomized clinical study in 99 elderly patients with cognitive decline, nimodipine and dihydroegocristine were found to be therapeutically effective agents in the treatment of old age dementias, DSM-IIIR and NINCD-ADRDA criteria were used for the diagnosis of Alzheimer's Disease. DSM-IIIR criteria were used for the diagnosis of vascular dementia. Hachinski …	1996		Review of Clinical Pharmacology and Pharmacokinetics, International Edition	10	1	16-24			#625	Tsolaki 1996	Exclusion reason: Data not available; Claudia Gendarini (2022-02-03 21:47:27)(Select): concordo ; Giacomo Baso (2022-01-26 17:47:36)(Select): Secondo quanto ci siamo detti per questo abstract non vale la pena chiedere i dati e quindi potremmo escluderlo come Data Not Available; Federico Masserini (2021-11-28 05:39:01)(Select): NOTA: full text non disponibile; Giacomo Baso (2021-06-25 15:25:27)(Sc…	Aetiology: vascular; Degree of CI: dementia; Outcome: Hard; Outcome: cognitive; Study type: RCT; Treatment type: pharmacological
Denbufylline in dementia: a double-blind controlled study	Treves, T. A.; Korczyn, A. D.	The xanthine derivative denbufylline has been evaluated in the treatment of cognitive dysfunction in 110 patients with vascular or mixed dementia (VD) and 226 patients with dementia of the Alzheimer type (DAT). After a run-in period of 4 weeks, during which all patients received placebo, the patients were randomly allocated to denbufylline 25, 50 or 100 mg or to placebo given twice daily for 16 w…	1999	Nov-Dec	Dement Geriatr Cogn Disord	10	6	505-10	10559567	10.1159/000017197	#633	Treves 1999	Exclusion reason: Wrong patient population; Leonardo Pantoni (2022-02-04 03:03:01)(Select): Okay, escludere.; Federico Masserini (2022-02-02 06:32:26)(Select): I valori di outcome sono disponibili solo come aggregato (DAT+VD).;	Aetiology: vascular; Degree of CI: dementia; Outcome: cognitive; Study Type: Meta; Study type: RCT; Study type: SystRev; Treatment type: pharmacological
Indoleamine concentrations in cerebrospinal fluid from patients with Alzheimer type and Binswanger type dementias before and after administration of citalopram, a synthetic serotonin uptake inhibitor	Tohgi, H.; Abe, T.; Takahashi, S.; Saheki, M.; Kimura, M.	We studied changes in the concentrations of serotonin (5-HT), kynurenine, and other indoleamines in the cerebrospinal fluid of patients with Alzheimer type dementia (ATD) and those with Binswanger type vascular dementia (VDBT), and changes in these indoleamine concentrations 2 weeks after administration of citalopram, a 5-HT uptake inhibitor. The concentrations of total 5-HT (p < 0.005) and kynur…	1995		Journal of Neural Transmission - Parkinson's Disease and Dementia Section	9	2-3	121-131		10.1007/BF02259654	#640	Tohgi 1995	Exclusion reason: Wrong study design; Leonardo Pantoni (2022-04-20 01:23:30)(Select): Escludere perché studio caso-controllo (no intervento); Federico Masserini (2022-04-12 06:01:15)(Included): Io rivedrei l'inclusione di questo studio > solo 8 pazienti VaD e outcome puramente laboratoristici non chiaramente attinenti con il cognitivo.; Claudia Gendarini (2021-12-27 18:40:50)(Select): visto quant…
Aerobic exercise increases cortical white matter volume in older adults with vascular cognitive impairment: A 6-month randomized controlled trial	Ten Brinke, L. F.; Liang Hsu, C.; Chiu, B. K.; Bolandzadeh, N.; Dao, E.; Hsiung, G. Y. R.; Eng, J. J.; Boyd, L.; Munkacsy, M.; Lee, P. E.; Jacova, C.; Liu-Ambrose, T.	Background: Worldwide, Sub-cortical vascular ischaemia (SVCI) is the second most common etiology contributing to cognitive impairment among older adults. Yet, SVCI may be the most treatable form of cognitive impairment as many of its risk factors can be reduced with exercise. Nevertheless, few randomized controlled trials to date have specifically assessed the efficacy of exercise training on cog…	2015		Alzheimer's and Dementia	11	7	P606			#659	TenBrinke 2015	Exclusion reason: Wrong outcomes; Leonardo Pantoni (2022-01-19 02:07:47)(Select): Escluderei per WRONG OUTCOME; Federico Masserini (2022-01-18 04:45:37)(Select): I pazienti sono pochi e l'outcome è surrogato (non outcome cognitivo nè "hard"), non procederei alla richiesta dei dati; Federico Masserini (2021-11-28 04:32:57)(Select): NOTA: abstract di congresso;	Aetiology: subcortical vascular; Degree of CI: MCI; Outcome: cognitive; Outcome: imaging/lab/neurophys; Study type: RCT; Treatment type: rehabilitation
P300 auditory event-related potentials and neuropsychological study during donepezil treatment in vascular dementia	Paci, C.; Gobbato, R.; Carboni, T.; Sanguigni, S.; Santone, A.; Curatola, L.	After Alzheimer's disease (AD), vascular dementia (VaD) is the most common cause of dementia among the elderly. Abnormalities in neurotransmitter pathways are common pathogenic mechanisms shared by AD and VaD. For one month we studied the effects of donepezil, an acetylcholinesterase inhibitor (5 mg daily), on the cognitive system using P300 auditory event-related potentials (P300) and neuropsych…	2006	Feb	Neurol Sci	26	6	435-7	16601937	10.1007/s10072-006-0528-8	#696	Paci 2006	Exclusion reason: Wrong setting; Leonardo Pantoni (2022-04-20 01:27:17)(Included): No CT (no gruppo di controllo) > escludere;	Aetiology: vascular; Degree of CI: dementia; Outcome: cognitive; Outcome: imaging/lab/neurophys; Study type: CT; Treatment type: pharmacological
Breath Qigong Improves Recognition in Seniors With Vascular Cognitive Impairment	Niu, Y.; Wan, C.; Zhou, B.; Zhang, J.; Ma, H.; Bo, Y.; Zhang, Y.; Liu, H.	Context: Vascular cognitive impairment (VCI) or vascular dementia is widely considered to be the second-most-common cause of dementia after Alzheimer's disease, accounting for 20% of cases. Little is known about the effectiveness of breath qigong for seniors suffering from VCI or dementia. Objectives: For seniors with VCI, the study aimed to compare the benefits of qigong practice, cognitive trai…	2019		Alternative therapies in health and medicine	25	1	20-26			#726	Niu 2019	Exclusion reason: Data not available; Federico Masserini (2021-11-28 04:36:17)(Select): Full text non reperibile online;	Aetiology: vascular; Degree of CI: Cognitive impairment; Outcome: Hard; Outcome: cognitive; Study type: RCT; Treatment type: rehabilitation
Ginkgo biloba special extract in dementia with neuropsychiatric features: A randomised, placebo-controlled, double-blind clinical trial	Napryeyenko, O.; Borzenko, I.	Background: In previous trials of the Ginkgo biloba special extract EGb 761® improvements in cognitive functioning and behavioural symptoms were found in patients with aging-associated cognitive impairment or dementia. This trial was undertaken to assess the efficacy of EGb 761 in mild to moderate dementia with neuropsychiatric features. Methods: Double-blind trial including 400 patients aged 50 …	2007		Arzneimittel-Forschung/Drug Research	57	1	4-11		10.1055/s-0031-1296579	#741	Napryeyenko 2007	Exclusion reason: Wrong patient population; Leonardo Pantoni (2022-02-04 02:48:25)(Select): Okay, escludiamo.; Claudia Gendarini (2022-01-27 02:51:06)(Select): i risultati non mi sembrano divisi per eziologia;	Aetiology: vascular; Degree of CI: dementia; Outcome: cognitive; Study type: RCT; Treatment type: pharmacological
Effects of yokukansan on behavioral and psychological symptoms of vascular dementia: an open-label trial	Nagata, K.; Yokoyama, E.; Yamazaki, T.; Takano, D.; Maeda, T.; Takahashi, S.; Terayama, Y.	Previous clinical trials suggest that the traditional Japanese medicine yokukansan has beneficial effects on the behavioral and psychological symptoms of dementia (BPSD). The present study was conducted to elucidate the efficacy of yokukansan on BPSD in patients with vascular dementia. Thirteen Japanese patients (9 men and 4 women) who were diagnosed as having vascular dementia (VaD) according to…	2012	Apr 15	Phytomedicine	19	6	524-8	22421528	10.1016/j.phymed.2012.02.008	#748	Nagata 2012	Exclusion reason: Wrong study design; Claudia Gendarini (2021-12-27 18:52:32)(Select): #veroMAinVaD; Giacomo Baso (2021-12-23 08:02:02)(Select): #behavioral;	Aetiology: vascular; Degree of CI: dementia; Outcome: cognitive; Study type: CT; Treatment type: pharmacological
Systematic review on the efficacy and safety of herbal medicines for vascular dementia	Man, S. C.; Chan, K. W.; Lu, J. H.; Durairajan, S. S.; Liu, L. F.; Li, M.	We present a systematic review of existing research that aims to assess the efficacy and safety of herbal medications (HM), as either monotherapy or adjunct to orthodox medications (OM), mainly comprised of cholinesterase inhibitors, for vascular dementia (VaD). We included 47 studies conducted in mainland China, each testing different HM. Of 43 HM monotherapy studies, 37 reported HM to be signif…	2012		Evid Based Complement Alternat Med	2012		426215	22235231	10.1155/2012/426215	#775	Man 2012	Exclusion reason: Syst-rev/meta of CT/RCT;	Aetiology: vascular; Degree of CI: dementia; Study type: SystRev; Treatment type: pharmacological
Donepezil for vascular cognitive impairment	Malouf, R.; Birks, J.	BACKGROUND: Vascular disease is the second commonest cause of dementia after Alzheimer's disease. There are difficulties in classifying patients with this type of cognitive impairment owing to varied clinical presentation and different types of arterial disease. There is some degree of overlap in the neuropathology of Alzheimer's and vascular dementia. Deficient cholinergic neurotransmission, a c…	2004		Cochrane database of systematic reviews (Online)		1	CD004395			#778	Malouf 2004	Exclusion reason: Syst-rev/meta of CT/RCT;	Aetiology: vascular; Degree of CI: Cognitive impairment; Outcome: Hard; Outcome: cognitive; Study type: SystRev; Treatment type: pharmacological
Oxiracetam in the treatment of primary degenerative and multi-infarct dementia: a double-blind, placebo-controlled study	Maina, G.; Fiori, L.; Torta, R.; Fagiani, M. B.; Ravizza, L.; Bonavita, E.; Ghiazza, B.; Teruzzi, F.; Zagnoni, P. G.; Ferrario, E.; et al.,	A multicentre, double-blind, between-patient study was carried out to evaluate the efficacy and tolerability of oxiracetam (800-mg tablets), in comparison with placebo, each given twice daily for 12 weeks to patients suffering from primary degenerative, multi-infarct or mixed forms of dementia. Efficacy was assessed by the Inventory of Psychic and Somatic Complaints in the Elderly (IPSC-E), admin…	1989		Neuropsychobiology	21	3	141-5	2693996	10.1159/000118567	#788	Maina 1989	Exclusion reason: Data not available; Leonardo Pantoni (2022-02-04 03:12:04)(Select): Okay, da escludere.; Federico Masserini (2022-02-02 08:19:40)(Select): Confermo, per altro c'è proprio solo il grafico, senza neanche un numero. Conviene forse fare una riflessione a questo punto su come trattare in generale questo genere di studi? Una sintesi narrativa comunque si può ottenere anche se la consi…	Aetiology: multi-infarct; Degree of CI: dementia; Outcome: cognitive; Study type: RCT; Treatment type: pharmacological
Effects of acupuncture on dementia: An overview of systematic reviews	Ma, S. Q.; Huang, H. P.; Li, M. Q.; Yu, B.; Zhang, L. Y.; Huang, K.; Li, M. Y.; Yao, L.; Wang, H. F.	Introduction: The published evidence on the effectiveness and safety of acupuncture on people with dementia has been inconsistent. This systematic review of overviews aims to summarize and evaluate the evidence from relevant systematic reviews (SRs) and meta-analyses to provide reliable evidence for future clinical treatment. Methods: We searched PubMed, EMBASE, Web of Science, Cochrane Library, …	2021		European Journal of Integrative Medicine	41				10.1016/j.eujim.2020.101256	#798	Ma 2021	Exclusion reason: Syst-rev/meta of CT/RCT;	Aetiology: vascular; Degree of CI: dementia; Outcome: Hard; Outcome: cognitive; Study type: SystRev; Treatment type: device-related
Naftidrofuryl for dementia	Lu, D.; Song, H.; Hao, Z.; Wu, T.; McCleery, J.	Dementia is a brain disorder characterized by the permanent loss of higher cognitive functions. A number of vasodilatory drug treatments are prescribed for dementia. Naftidrofuryl is one such medicine which is reported to improve clinical symptoms significantly. The efficacy and possible adverse events of naftidrofuryl need to be reviewed systematically and assessed critically to inform clinical …	2011		Cochrane database of systematic reviews (Online)	12		CD002955			#815	Lu 2011	Exclusion reason: Syst-rev/meta of CT/RCT;	Aetiology: vascular; Degree of CI: dementia; Outcome: Hard; Outcome: cognitive; Study Type: Meta; Study type: SystRev; Treatment type: pharmacological
Nimodipine for primary degenerative, mixed and vascular dementia	López-Arrieta, J. M.; Birks, J.	BACKGROUND: Dementia is an age-associated syndrome most commonly due to Alzheimer's disease (AD) and/or cerebrovascular disease. Calcium has an important role in regulating brain functions. Calcium ions link membrane excitation to subsequent intracellular molecular responses. Age-associated changes in calcium homoeostasis have possible repercussions on higher cortical functions. Nimodipine is an …	2002		Cochrane database of systematic reviews (Online)		3	CD000147			#825	López-Arrieta 2002	Exclusion reason: Syst-rev/meta of CT/RCT;	Aetiology: vascular; Degree of CI: dementia; Outcome: Hard; Outcome: cognitive; Study type: SystRev; Treatment type: pharmacological
The effect of cholinesterase inhibitors on the regional blood flow in patients with Alzheimer's disease and vascular dementia	Lojkowska, W.; Ryglewicz, D.; Jedrzejczak, T.; Minc, S.; Jakubowska, T.; Jarosz, H.; Bochynska, A.	The effects of therapy with cholinesterase inhibitors (ChE-I) on regional cerebral blood flow (rCBF) disturbances were investigated by means of single photon emission computed tomography (SPECT). The changes in rCBF were compared with the results of the medical examination and neuropsychological tests. The sample consisted of 41 patients with the Alzheimer's dementia (AD) and vascular dementia (V…	2003	Dec 15	J Neurol Sci	216	1	119-26	14607313	10.1016/s0022-510x(03)00229-6	#838	Lojkowska 2003	Exclusion reason: Wrong patient population; Federico Masserini (2022-04-30 08:17:41)(Included): Il gruppo di controllo, essendo piccolo, non è stato suddiviso in AD e VaD > rimanderei in full-text review per esclusione.;	Aetiology: vascular; Degree of CI: dementia; Outcome: imaging/lab/neurophys; Study type: CT; Treatment type: pharmacological
Clinical systematic observation of Kangxin capsule curing vascular dementia of senile kidney deficiency and blood stagnation type	Liu, X.; Du, J.; Cai, J.; Liu, X.; Xu, G.; Lin, A.; Teng, Q.	Objective: To observe the validity and safety of Kangxin capsule curing the patients with vascular dementia (VaD). Patients and methods: Fifty-six patients with vascular dementia of kidney deficiency and blood stagnation type were selected on the basis of defined diagnostic criteria and were randomly divided into Kangxin group (29) and control group (27), observing the relevant accumulation score…	2007		Journal of Ethnopharmacology	112	2	350-355		10.1016/j.jep.2007.03.019	#861	Liu 2007	Exclusion reason: Wrong patient population; Claudia Gendarini (2021-06-24 07:18:40)(Screen): vascular dementia of kidney deficiency and blood stagnation type, sottotipo di VaD?; Federico Masserini (2021-05-13 15:26:05)(Screen): Dubbia qualità dello studio;	Aetiology: vascular; Degree of CI: dementia; Outcome: cognitive; Outcome: imaging/lab/neurophys; Study type: SystRev; Treatment type: pharmacological
Chinese Herbal Medicine for Vascular Dementia: A Systematic Review and Meta-Analysis of High-Quality Randomized Controlled Trials	Xu, Q. Q.; Shan, C. S.; Wang, Y.; Shi, Y. H.; Zhang, Q. H.; Zheng, G. Q.	Background: Vascular dementia (VaD) is the second common form of dementia and Chinese herbal medicine (CHM) has been used for aging-related disorders for thousands of years. However, there is still a lack of scientific evidence using CHM for VaD. Objective: To conduct a systematic review to assess the current evidence available for the effectiveness and safety of CHM for VaD. Methods: Six databas…	2018		Journal of Alzheimer's Disease	62	1	429-456		10.3233/JAD-170856	#903	Xu 2018	Exclusion reason: Syst-rev/meta of CT/RCT;	Aetiology: vascular; Degree of CI: dementia; Outcome: cognitive; Study Type: Meta; Study type: SystRev; Treatment type: pharmacological
Huperzine A in the treatment of alzheimer's disease and vascular dementia: A meta-analysis	Xing, S. H.; Zhu, C. X.; Zhang, R.; An, L.	The objective of our study was to perform an updated meta-analysis of placebo-controlled RCTs of Huperzine A (Hup A) on patients with Alzheimer's disease (AD) and vascular dementia (VD), in order to provide the basis and reference for clinical rational drug use. The primary outcome measures assessed were minimental state examination (MMSE) and activities of daily living scale (ADL). Eight AD tria…	2014		Evidence-based Complementary and Alternative Medicine	2014				10.1155/2014/363985	#911	Xing 2014	Exclusion reason: Syst-rev/meta of CT/RCT;	Aetiology: vascular; Degree of CI: dementia; Outcome: Hard; Outcome: cognitive; Study Type: Meta; Treatment type: pharmacological
Yizhi decoction as a therapy for vascular dementia: A meta-analysis	Xin, Z.; Li, S.	Purpose: Vascular dementia (VD) constitutes a heavy burden in health care systems in ageing societies. This review was aimed at assessing the effectiveness of Yizhi decoction against VD. Methods: Five computerized databases were searched. A total of 262 publications were retrieved. Jadad evaluation was used to analyze the quality of the literature. Random methods, random allocation concealment an…	2018		Tropical Journal of Pharmaceutical Research	17	12	2497-2506		10.4314/tjpr.v17i12.28	#912	Xin 2018	Exclusion reason: Syst-rev/meta of CT/RCT; Federico Masserini (2022-01-18 08:04:42)(Select): Revisione sistematica cinese di articoli pubblicati su riviste cinesi (non indicizzate neanche da google);	Aetiology: vascular; Degree of CI: dementia; Outcome: cognitive; Study Type: Meta; Treatment type: pharmacological
Hyperbaric oxygen therapy for vascular dementia	Xiao, Y.; Wang, J.; Jiang, S.; Luo, H.	BACKGROUND: Hyperbaric oxygen therapy (HBOT) has been used to treat a variety of conditions and has shown possible efficacy for treating vascular dementia (VaD) in experimental and preliminary clinical studies. OBJECTIVES: To assess the efficacy and safety of HBOT for VaD, used alone or as an adjuvant treatment. SEARCH METHODS: We searched ALOIS: the Cochrane Dementia and Cognitive Improvement Gr…	2012	Jul 11	Cochrane Database Syst Rev		7	Cd009425	22786527	10.1002/14651858.CD009425.pub2	#915	Xiao 2012	Exclusion reason: Syst-rev/meta of CT/RCT; Giacomo Baso (2022-02-03 09:45:17)(Select): Unico articolo incluso in questa review non c'è nel nostro database, nemmeno in medline nè embase. Per me è da escludere!;	Aetiology: vascular; Degree of CI: dementia; Outcome: cognitive; Study type: SystRev; Treatment type: device-related
Acupuncture for treatment on cognitive function in vascular dementia: A meta-analysis	Xiao, A. A.; Durkin, M.; Iftikhar, I.; Srinivasan, S.	Introduction: Vascular dementia/Major Neurocognitive Disorder (MNCD) due to vascular disease is the second most common form of dementia in older adults after Alzheimer's disease. The prevalence of vascular dementia ranges from 1 to 4% in people over the age of 65 and is higher in China and Japan than in Europe and North America. Clinical manifestations include progressive remote and recent memory…	2015		American Journal of Geriatric Psychiatry	23	3	S74-S75			#918	Xiao 2015	Exclusion reason: Data not available; Federico Masserini (2022-02-01 06:18:27)(Select): Poster di conferenza di meta analisi: escludere per "DATA NOT AVAILABLE"; Giacomo Baso (2022-01-30 22:56:03)(Select): è un poster ;	Aetiology: vascular; Degree of CI: dementia; Outcome: cognitive; Study Type: Meta; Study type: SystRev; Treatment type: device-related
Cost-Effectiveness: Cholinesterase inhibitors and memantine in vascular dementia	Wong, C. L.; Bansback, N.; Lee, P. E.; Anis, A. H.	Background: Several randomized controlled trials of cholinesterase inhibitors and memantine in mild to moderate vascular dementia have demonstrated the efficacy of these treatments. However, given these drugs incur considerable cost, the economic argument for their use is less clear. Objective: To determine the incremental cost-effectiveness of cholinesterase inhibitors and memantine for mild to …	2009		Canadian Journal of Neurological Sciences	36	6	735-739		10.1017/S0317167100008350	#925	Wong 2009	Exclusion reason: Syst-rev/meta of CT/RCT;	Aetiology: vascular; Degree of CI: dementia; Outcome: Hard; Outcome: cognitive; Study type: SystRev; Treatment type: pharmacological
Vascular dementia - Diagnosis, prevention and treatment	Wolf, H.; Gertz, H. J.	Objective: In this article, current trends in diagnosis, prevention and therapy of vascular dementias (VaD) are summarized. Methods: Based on the conceptual background and pathophysiology of VaD, current diagnostic approaches and results from recent large-scale randomised preventative and therapeutic studies are reviewed. Results: Epidemiological cohort studies and first intervention trials with …	2004		Psychiatrische Praxis	31	7	330-338		10.1055/s-2004-828378	#927	Wolf 2004	Exclusion reason: Wrong language; Claudia Gendarini (2022-01-20 01:56:45)(Select): in tedesco;	Aetiology: vascular; Degree of CI: dementia; Outcome: Hard; Outcome: cognitive; Study type: SystRev; Treatment type: pharmacological
Therapeutic use of nicergoline	Winblad, B.; Fioravanti, M.; Dolezal, T.; Logina, I.; Milanov, I. G.; Popescu, D. C.; Solomon, A.	The ergot alkaloid derivative nicergoline became clinically available about 35 years ago in the 1970s. Nicergolin e has a broad spectrum of action: (i) as an α1-adrenoceptor antagonist, it induces vasodilation and increases arterial blood flow; (ii) it enhances cholinergic and catecholaminergic neurotransmitter function; (iii) it inhibits platelet aggregation; (iv) it promotes metabolic activity,…	2008		Clinical Drug Investigation	28	9	533-552		10.2165/00044011-200828090-00001	#934	Winblad 2008	Exclusion reason: Syst-rev/meta of CT/RCT;	Aetiology: vascular; Degree of CI: dementia; Outcome: cognitive; Study type: SystRev; Treatment type: pharmacological
The long-term efficacy and tolerability of donepezil in patients with vascular dementia	Wilkinson, D.; Róman, G.; Salloway, S.; Hecker, J.; Boundy, K.; Kumar, D.; Posner, H.; Schindler, R.	Objective: To determine the long-term tolerability and efficacy of donepezil in patients with vascular dementia (VaD). Methods: International, multicentre, open-label, 30-week extension study of two 24-week, randomised, double-blind, placebo-controlled studies. Participants were ambulatory adults (59% female; mean age, 74.7±0.3) with a diagnosis of possible or probable VaD and without a diagnosis…	2010		International Journal of Geriatric Psychiatry	25	3	305-313		10.1002/gps.2340	#944	Wilkinson 2010	Exclusion reason: Wrong study design; Leonardo Pantoni (2022-04-29 00:26:10)(Included): Fase open-label (tutti pazienti a trattamento) di studio RCT double-blind già incluso. Escludere come wrong study design.;	Aetiology: vascular; Degree of CI: dementia; Outcome: Hard; Outcome: cognitive; Outcome: imaging/lab/neurophys; Study type: CT; Treatment type: pharmacological
Propentofylline in the treatment of Alzheimer's disease and vascular dementia: A review of phase III trials	Rother, M.; Erkinjuntti, T.; Roessner, M.; Kittner, B.; Marcusson, J.; Karlsson, I.	Propentofylline, a neuroprotective glial cell modulator, has been shown in preclinical studies to address some of the common pathological processes of Alzheimer's disease (AD) and vascular dementia (VaD), including glial cell activation and increased production of cytokines, free radicals, and glutamate. To examine whether propentofylline (300 mg t.i.d. taken 1 h before meals) would provide benef…	1998		Dementia and Geriatric Cognitive Disorders	9	SUPPL. 1	36-43		10.1159/000051188	#957	Rother 1998	Exclusion reason: Syst-rev/meta of CT/RCT;	Aetiology: vascular; Degree of CI: dementia; Outcome: Hard; Outcome: cognitive; Study Type: Meta; Study type: RCT; Treatment type: pharmacological
Efficacy and tolerability of memantine in the treatment of dementia	Rossom, R.; Adityanjee, A.; Dysken, M.	Background: Until recently, acetylcholinesterase inhibitors were the only approved agents for the treatment of Alzheimer's disease (AD). These medications have also been used in the treatment of vascular dementia (VD). Memantine, the first N-methyl-d-aspartate (NMDA)-receptor antagonist to be well tolerated, has been approved for the treatment of moderate to severe AD. Objective: The aim of this …	2004		American Journal Geriatric Pharmacotherapy	2	4	303-312		10.1016/j.amjopharm.2004.12.006	#958	Rossom 2004	Exclusion reason: Syst-rev/meta of CT/RCT;	Aetiology: vascular; Degree of CI: dementia; Outcome: Hard; Outcome: cognitive; Relevant literature; Study type: SystRev; Treatment type: pharmacological
Donepezil in vascular dementia: Combined analysis of two large-scale clinical trials	Román, G. C.; Wilkinson, D. G.; Doody, R. S.; Black, S. E.; Salloway, S. P.; Schindler, R. J.	Background and Objective: There are currently no drugs approved to treat vascular dementia (VaD).The objective of this study was to determine if treatment with donepezil, an acetylcholinesterase inhibitor, may provide benefit for VaD patients. Methods: Combined analysis of 2 identical randomized, double-blind, placebo-controlled, 24-week studies involving 1,219 patients enrolled at 109 investigat…	2005		Dementia and Geriatric Cognitive Disorders	20	6	338-344		10.1159/000088494	#964	Román 2005	Exclusion reason: Syst-rev/meta of CT/RCT; Leonardo Pantoni (2022-02-04 02:55:20)(Select): Okay, escludere come meta-analisi.; Giacomo Baso (2022-01-30 05:29:15)(Select): Analisi combinata di due precedenti già inclusi nel nostro database #946 e #1942. Escludiamo come "metanalisi"?;	Aetiology: vascular; Degree of CI: dementia; Outcome: Hard; Outcome: cognitive; Study Type: Meta; Treatment type: pharmacological
Meta-analysis of statins for treatment of vascular cognitive impairment	Li, S.; Xu, W. P.	Background: No international reports had shown that statins were effective for the treatment of vascular cognitive impairment. However, Chinese studies concerning effects of statins on vascular dementia had a small sample size, so no definite conclusion was obtained. Objective: To perform a meta-analysis on effects of statins on vascular cognitive impairment, the methods recommended by the Cochra…	2013		Chinese Journal of Tissue Engineering Research	17	50	8769-8774		10.3969/j.issn.2095-4344.2013.50.023	#980	Li 2013	Exclusion reason: Wrong language; Claudia Gendarini (2022-01-17 20:16:07)(Select): il link del full text porta ad un RCT dello stesso autore (già incluso), questo articolo invece è una meta-analisi in cinese, quindi lo escluderei;	Aetiology: vascular; Degree of CI: Cognitive impairment; Outcome: cognitive; Study Type: Meta; Treatment type: pharmacological
Systematic Review of Cholinesterase Inhibitors on Cognition and Behavioral Symptoms in Patients of Chinese Descent with Alzheimer's Disease, Vascular Dementia, or Mixed Dementia	Leung, K. C.; Li, V.; Ng, Y. Z.; Chan, T. T.; Chang, R. S.; Wong, R. Y.	Cholinesterase inhibitors (ChEIs) are the primary pharmacologic treatment for dementia. Their efficacy in patients of Chinese descent is not well described. We reviewed how ChEIs could affect cognition and behavioral and psychological symptoms (BPSD) in Chinese patients with Alzheimer's disease (AD), vascular dementia (VaD), or mixed (AD with vascular component) dementia. MEDLINE, PsycINFO, EMBAS…	2017	Aug 27	Geriatrics (Basel)	2	3		31011039	10.3390/geriatrics2030029	#998	Leung 2017	Exclusion reason: Syst-rev/meta of CT/RCT; Claudia Gendarini (2022-01-17 22:56:26)(Select): non mi sembra; Giacomo Baso (2021-07-02 15:26:32)(Screen): Non riesco a capire se l'unico studio sulla demenza vascolare incluso sia nel nostro database (Mok, V.; Wong, A.; Ho, S.; Leung, T.; Lam, W.W.; Wong, K.S. Rivastigmine in Chinese patients with subcortical vascular dementia. Neuropsychiatr. Dis. Tre…	Aetiology: vascular; Degree of CI: dementia; Outcome: cognitive; Study type: SystRev; Treatment type: pharmacological
Efficacy of vinpocetine in vascular dementia and dementia of Alzheimer's type	Leszek, J.; Małlyszczak, K.; Kiejna, A.	Background. Vascular dementia VaD, is the second most common cause of dementia, after dementia of Alzhemer's type. VaD is caused by vascular lesions in course of some diseases as: stroke, intracranial haemorhage, or subcortical white matter ischeamia. In spite of similar symptomatology, treatment of VaD concerns amelioration of a blood supply in a brain, and is far different of a treatment of dem…	2003		Advances in Clinical and Experimental Medicine	12	3	297-300			#999	Leszek 2003	Exclusion reason: Wrong language; Giacomo Baso (2022-04-14 23:30:14)(Select): é un articolo in polacco, l'abstract è tradotto in inglese. A mio avviso da escludere. ; Giacomo Baso (2022-01-26 17:41:46)(Select): Potrebbe valere la pena provare a chiedere i dati ; Federico Masserini (2022-01-18 04:58:11)(Select): Full-text non disponibile;	Aetiology: vascular; Degree of CI: dementia; Outcome: cognitive; Study type: CT; Treatment type: pharmacological
Acupuncture for cognitive impairment in vascular dementia, alzheimer's disease and mild cognitive impairment: A systematic review and meta-analysis	Lan, J.; Miao, J. F.; Ge, S. Q.; Chai, T. Q.; Tang, C. Z.; Lu, L. M.	Introduction: Cognitive impairment is a worldwide health problem. Numerous studies have been conducted to evaluate the effect of acupuncture on cognitive impairment. However, it is still unclear that if acupuncture shows the same efficacy on cognitive impairment caused by different diseases. Therefore, we conducted a systematic review and meta-analysis based on the current evidence to evaluate th…	2020		European Journal of Integrative Medicine	35				10.1016/j.eujim.2020.101085	#1030	Lan 2020	Exclusion reason: Syst-rev/meta of CT/RCT; Giacomo Baso (2022-01-26 17:30:34)(Select): Alcuni degli studi considerati in questa review sono pubblicati su riviste cinesi;	Aetiology: vascular; Degree of CI: dementia; Outcome: cognitive; Study type: SystRev; Treatment type: device-related
Clinical trials of propentofylline in vascular dementia. European/Canadian Propentofylline Study Group	Kittner, B.	The neuroprotective glial cell modulator propentofylline has been used in clinical trials involving more than 800 patients with vascular dementia (VaD). These data derive from two sources: a pooled group of VaD patients from four early phase III European trials, and a multinational European/Canadian phase III study (MN 305) that features a combined randomized withdrawal/delayed onset of progressi…	1999		Alzheimer Disease and Associated Disorders	13 Suppl 3		S166-171			#1046	Kittner 1999	Exclusion reason: Data not available; Federico Masserini (2022-01-18 05:01:38)(Select): Full-text non disponibile;	Aetiology: vascular; Degree of CI: dementia; Outcome: cognitive; Study type: SystRev; Treatment type: pharmacological
Auditory P300 event-relaed potentials and mini mental state examination performance in dementia; effects of Idebenone and Vinpocetine	Kishimoto, T.; Hiraoka, Y.; Oribe, H.; Inoue, M.; Ueda, A.; Matsuyama, M.; Inoue, Y.; Itoh, T.; Yoshitomi, K.; Miyagi, T.; Masuda, N.; Tatsuda, H.; Nakanishi, Y.; Negoro, H.; Ikawa, G.	One group of twenty-one demented patients were administered Idebenone 90 mg/day eight weeks, the other group of thirty-two demented patients were administered Idebenone 90 mg/day plus Vinpocetine 15 mg/day for eight weeks. Mini Mental State Examination (MMSE) was carried out and auditory event-related potentials (ERPs) were recorded pre-treatment, after four weeks treatment and after eight weeks …	1995		Journal of Nara Medical Association	46	3	259-266			#1051	Kishimoto 1995	Exclusion reason: Wrong patient population; Leonardo Pantoni (2022-04-20 01:05:44)(Included): Escludiamo con wrong population; Federico Masserini (2022-04-07 00:58:31)(Included): Valutare se escludere: i risultati sono divisi per eziologia solo al baseline, mentre non vi è suddivisione per eziologia tra i due gruppi di trattamento al follow-up nè per l'outcome MMSE nè per l'outcome P300. Escluder…	Aetiology: vascular; Degree of CI: dementia; Outcome: imaging/lab/neurophys; Study type: CT; Treatment type: pharmacological
Danggui-Shaoyao-San for dementia: A PRISMA-compliant systematic review and meta-analysis	Kim, Y.; Cho, S. H.	Background:Although memory loss and other symptoms of dementia pose tremendous burdens on patients and societies, there is currently no cure for dementia.Methods:We conducted a systematic review and meta-analysis of the anti-dementia effects of Danggui-Shaoyao-San (DSS), which is derived from natural resources. We searched for randomized controlled trials (RCTs) from inception to June 2019. We se…	2020		Medicine (United States)	99	4			10.1097/MD.0000000000018507	#1056	Kim 2020	Exclusion reason: Syst-rev/meta of CT/RCT; Giacomo Baso (2022-01-26 17:27:30)(Select): Penso che gli articoli analizzati in questa revisione siano pubblicati su riviste cinesi non indicizzate;	Aetiology: vascular; Degree of CI: dementia; Outcome: Hard; Outcome: cognitive; Study Type: Meta; Treatment type: pharmacological
Herbal medicine for vascular dementia: An overview of systematic reviews	Kim, T. H.; Kang, J. W.	Introduction: Vascular dementia (VaD), a severe neurologic condition related to aging of the cerebrovascular structure, has been treated with herbal medications and products. In this overview of systematic reviews (SRs) on the effects of herbal medications, we aimed to summarize the current clinical evidence on the benefits of herbal drugs and to propose an evidence map outlining their effects on…	2020		Current Vascular Pharmacology	18	4	394-409		10.2174/1570161117666190618164443	#1058	Kim 2020	Exclusion reason: Data not available; Federico Masserini (2022-01-18 05:06:14)(Select): Full-text not available (a pagamento 65$): non disponibile attraverso il servizio interbibliotecario;	Aetiology: vascular; Degree of CI: dementia; Outcome: cognitive; Relevant literature; Study Type: Meta; Study type: SystRev; Treatment type: pharmacological
Effect of acetylcholinesterase inhibitors on post-stroke cognitive impairment and vascular dementia: A meta-analysis	Kim, J. O.; Lee, S. J.; Pyo, J. S.	Cognitive impairment is a common complication observed after a stroke. Currently there are no definitively proven pharmacologic therapies for recovery from post-stroke cognitive impairment and vascular dementia. In this meta-analysis, we evaluated the efficacy and safety of cholinesterase inhibitors in their improvement of cognition in patients with post-stroke cognitive impairment and vascular d…	2020		PLoS One	15	2			10.1371/journal.pone.0227820	#1064	Kim 2020	Exclusion reason: Syst-rev/meta of CT/RCT;	Aetiology: post-stroke; Degree of CI: Cognitive impairment; Outcome: cognitive; Study Type: Meta; Treatment type: pharmacological
Efficacy and adverse effects of cholinesterase inhibitors and memantine in vascular dementia: a meta-analysis of randomised controlled trials	Kavirajan, H.; Schneider, L. S.	Background: Cholinesterase inhibitors and memantine do not have regulatory approval in most of the world for treatment of vascular dementia. A systematic review and meta-analysis was undertaken to assess the evidence for efficacy and safety of cholinesterase inhibitors and memantine in vascular dementia. Methods: PubMed, BIOSIS, International Pharmaceutical Abstracts, and Cochrane registries were…	2007		Lancet Neurology	6	9	782-792		10.1016/S1474-4422(07)70195-3	#1075	Kavirajan 2007	Exclusion reason: Syst-rev/meta of CT/RCT;	Aetiology: vascular; Degree of CI: dementia; Outcome: Hard; Outcome: cognitive; Study Type: Meta; Treatment type: pharmacological
Comparison of risperidone and placebo for psychosis and behavioral disturbances associated with dementia: a randomized, double-blind trial. Risperidone Study Group	Katz, I. R.; Jeste, D. V.; Mintzer, J. E.; Clyde, C.; Napolitano, J.; Brecher, M.	BACKGROUND: We report the findings from the first large, double-blind, placebo-controlled study conducted to evaluate the efficacy and safety of risperidone in the treatment of psychotic and behavioral symptoms in institutionalized elderly patients with dementia. METHOD: 625 patients (67.8% women; mean age = 82.7 years) with DSM-IV diagnoses of Alzheimer's disease (73%), vascular dementia (15%), …	1999	Feb	J Clin Psychiatry	60	2	107-15	10084637	10.4088/jcp.v60n0207	#1077	Katz 1999	Exclusion reason: Wrong patient population; Federico Masserini (2022-01-27 03:55:41)(Select): I risultati non sono divisi per eziologia, escludere; Leonardo Pantoni (2021-07-10 00:08:10)(Screen): vedere full text; Claudia Gendarini (2021-07-09 06:54:05)(Screen): Purtroppo non riesco ad aprire il full text, ma anche io capisco la stessa cosa, lo escluderei. ; Giacomo Baso (2021-07-01 15:37:10)(Scr…
Ginkgo biloba Extract EGb 761® in Dementia: Intent-to-treat Analyses of a 24-week, Multi-center, Double-blind, Placebo-controlled, Randomized Trial	Kanowski, S.; Hoerr, R.	In 1996, Kanowski et al. [14] reported about the beneficial effects of ginkgo biloba special extract EGb 761® (240 mg/day) in outpatients with pre-senile and senile primary degenerative dementia of the Alzheimer type (DAT) and multi-infarct dementia (MID) of mild to moderate severity. The comparison of the results of this double-blind, placebo-controlled, randomized, multi-center study with other…	2003		Pharmacopsychiatry	36	6	297-303		10.1055/s-2003-45117	#1092	Kanowski 2003	Exclusion reason: Wrong patient population; Federico Masserini (2022-02-02 08:08:33)(Select): Sono d'accordo; Claudia Gendarini (2022-01-17 23:16:21)(Select): non sono presenti i dati per i pazienti con MID, poichè considerati dagli autori pochi per un analisi separata, quindi lo escluderei;	Aetiology: multi-infarct; Degree of CI: dementia; Outcome: Hard; Outcome: cognitive; Study type: RCT; Treatment type: pharmacological
Cholinesterase inhibitors and memantine in vascular dementia: A systematic review of randomized controlled trials	Kani, C.; Papanikolaou, K.; Pehlivanidis, A.; Papadopoulou-Daifoti, Z.	The purpose of the present review was to examine whether treatment with Cholinesterase Inhibitors (ChEIs) and memantine shows benefit in the treatment of vascular dementia (VaD). Data for cognition, functionality, global impression and dropouts were extracted. Overall the use of ChEIs and memantine provided modest benefits in VaD, with a significant dropout rate. ©PHARMAKON-Press.	2008		Review of Clinical Pharmacology and Pharmacokinetics, International Edition	22	2	176-177			#1097	Kani 2008	Exclusion reason: Data not available; Federico Masserini (2022-01-21 05:51:24)(Select): Escludere come: DATA NOT AVAILABLE; Federico Masserini (2021-11-28 04:51:06)(Select): NOTA: conference paper;	Aetiology: vascular; Degree of CI: dementia; Outcome: Hard; Outcome: cognitive; Study type: SystRev; Treatment type: pharmacological
Comparative efficacy and safety of cognitive enhancers for treating vascular cognitive impairment: Systematic review and Bayesian network meta-analysis	Jin, B. R.; Liu, H. Y.	Objective: To assess and compare the clinical efficacy and safety of cognitive enhancers (donepezil, galantamine, rivastigmine, and memantine) on cognition, behavior, function, and global status in patients with vascular cognitive impairment. Data sources: The initial literature search was performed with PubMed, EMBASE, the Cochrane Methodology Register, the Cochrane Central Register of Controlle…	2019		Neural Regeneration Research	14	5	805-816		10.4103/1673-5374.249228	#1114	Jin 2019	Exclusion reason: Syst-rev/meta of CT/RCT;	Aetiology: vascular; Degree of CI: Cognitive impairment; Outcome: Hard; Outcome: cognitive; Study type: SystRev; Treatment type: pharmacological
Heart-heath intervention reduces cognitive decline in mild cognitive impairment of the cerebrovascular type: A randomized, placebo-controlled clinical trial	Jicha, G.; Murphy, R.; Biddle, M.; Moser, D.	Objective: Clinical trial of the Heart-Health Nursing Intervention to modify vascular risk factors for cognitive decline in subjects with mild cognitive impairment due to cerebrovascular disease: preliminary results Background: Cerebrovascular disease is a major cause and comorbid pathology in community-based elderly populations. It is unknown whether aggressive risk factor modification can preve…	2015		Neurology	84					#1118	Jicha 2015	Exclusion reason: Data not available; Federico Masserini (2021-11-28 04:51:46)(Select): NOTA: conference abstract; Federico Masserini (2021-07-09 16:17:34)(Screen): Sembra un trial di prevenzione secondaria più che di trattamento vero e proprio; Claudia Gendarini (2021-07-09 06:56:56)(Screen): possiamo considerare questa popolazione adeguata?;
A systematic review and meta-analysis of the effects of cardiac rehabilitation interventions on cognitive impairment following stroke	Jeffares, I.; Merriman, N. A.; Rohde, D.; McLoughlin, A.; Scally, B.; Doyle, F.; Horgan, F.; Hickey, A.	PURPOSE: The cardiac rehabilitation model has potential as an approach to providing rehabilitation following stroke. This review aims to identify evidence for the participation of stroke patients in cardiac/cardiovascular rehabilitation programs internationally, whether or not such programs offer a cognitive intervention as part of treatment, and the impact of rehabilitation on post-stroke cognit…	2021		Disability and rehabilitation	43	6	773-788		10.1080/09638288.2019.1641850	#1126	Jeffares 2021	Exclusion reason: Syst-rev/meta of CT/RCT;	Aetiology: post-stroke; Degree of CI: Cognitive impairment; Outcome: cognitive; Study type: SystRev; Treatment type: rehabilitation
Clinical and electrophysiological effects of suloctidil in elderly patients with multi-infarct dementia (A double-blind placebo-controlled study)	Itil, T. M.; Mukherjee, S.; Michael, S. T.	The present study was designed to investigate the clinical effects of suloctidil in elderly patients with multi-infarct dementia. This presentation will summarize the results of the preliminary analysis of the data. Suloctidil proved beneficial and effective in patients with multi-infarct dementia, in as much as: More patients showed a distinct overall clinical improvement with suloctidil than wi…	1983		Psychopharmacology Bulletin	19	4	730-733			#1138	Itil 1983	Exclusion reason: Data not available; Federico Masserini (2021-11-28 04:53:58)(Select): Full text online non disponibile (presente cartaceo in Città Studi); Federico Masserini (2022-02-02 06:42:32)(Select): Non disponibile, escludere per "DATA NOT AVAILABLE";	Aetiology: multi-infarct; Degree of CI: dementia; Outcome: cognitive; Study type: RCT; Treatment type: pharmacological
Choto-san versus placebo for patients with dementia: systematic review and meta-analysis	Imai, H.; Takeshima, N.; Oda, H.; Chen, P.; Sawada, E.; Furukawa, T. A.	Background: Choto-san is a traditional medicine used for hypertension and headaches in Japan and China. Some studies have shown its effectiveness in the treatment of dementia. The present review aimed to assess the effectiveness and acceptability of Choto-san in the treatment of adults with cognitive impairment. Methods: We included randomized controlled trials comparing Choto-san with placebo fo…	2017		Psychogeriatrics	17	6	466-478		10.1111/psyg.12275	#1153	Imai 2017	Exclusion reason: Syst-rev/meta of CT/RCT;	Aetiology: vascular; Degree of CI: dementia; Outcome: cognitive; Study Type: Meta; Study type: SystRev; Treatment type: pharmacological
Blood pressure control to prevent decline in cognition after stroke	Ihle-Hansen, H.; Thommessen, B.; Fagerland, M. W.; Øksengård, A. R.; Wyller, T. B.; Engedal, K.; Fure, B.	BACKGROUND: Treatment of hypertension post-stroke preserves cognition through prevention of recurrent stroke, but it is not clear whether it prevents cognitive decline through other mechanisms. We aimed to describe changes in blood pressure from baseline to 1 year post-stroke and to evaluate the association between achieved blood pressure targets and cognitive function, mild cognitive impairment …	2015		Vasc Health Risk Manag	11		311-6	26089677	10.2147/vhrm.S82839	#1158	Ihle-Hansen 2015	Exclusion reason: Wrong setting; Federico Masserini (2022-05-30 00:33:28)(Included): Nessun vero e proprio trattamento e/o selezione dei pazienti per intervento > da escludere per wrong setting; Claudia Gendarini (2022-04-25 02:00:44)(Included): Non so bene come estrarre i dati di questo studio poiché diverso dagli altri, i gruppi infatti non differiscono per il trattamento, ma per aver raggiunto…	Aetiology: post-stroke; Cognitively unimpaired; Outcome: cognitive; Study type: RCT; Treatment type: pharmacological
Combined neuropsychological, neurophysiological and psychophysiological assessment of the effects of n-pep-12 on neurorecovery in patients after ischemic stroke	Muresanu, D.; Vester, J.	Background and Aims: Cognitive impairment is a common consequence of patients with stroke, regardless of severity, with significant implications on quality of life. Vascular cognitive impairment describes a spectrum of cognitive disorders ranging from mild cognitive impairment to dementia, with implications for almost all cognitive domains and behavior. There is increasing evidence to suggest the…	2019		European Stroke Journal	4		274		10.1177/2396987319845581	#1202	Muresanu 2019	Exclusion reason: Data not available; Federico Masserini (2022-01-18 05:42:55)(Select): é vero, escluderei con la ragione "data not available"; Claudia Gendarini (2022-01-17 19:10:07)(Select): abstract, da quello che si riesce a capire i risultati dello studio non sono ancora disponibili;	Aetiology: post-stroke; Degree of CI: Cognitive impairment; Outcome: cognitive; Outcome: imaging/lab/neurophys; Study type: RCT; Treatment type: pharmacological
Memantine in vascular dementia	Möbius, H. J.; Stöffler, A.	The uncompetitive N-methyl-D-aspartate (NMDA) antagonist memantine was tested against placebo in two randomized controlled trials. In total, 900 patients suffering from mild-to-moderate "probable" VaD (according to NINDS-AIREN criteria) were included. In these prospective, 2-arm parallel, multicenter trials conducted in the United Kingdom (MMM500) and in France (MMM300), patients suffering from "…	2003		Int Psychogeriatr	15 Suppl 1		207-13	16191242	10.1017/s1041610203009219	#1264	Möbius 2003	Exclusion reason: Syst-rev/meta of CT/RCT; Leonardo Pantoni (2022-02-04 02:55:47)(Select): Okay, escludiamo.; Giacomo Baso (2022-01-30 05:33:10)(Select): Analisi combinata di due precedenti trial già presenti nel nostro database #950 MMM500 e #700 MMM300. Escludiamo come "metanalisi"?;	Aetiology: vascular; Degree of CI: dementia; Outcome: cognitive; Study Type: Meta; Treatment type: pharmacological
New approaches to clinical trials in vascular dementia: Memantine in small vessel disease	Möbius, H. J.; Stöffler, A.	Although criteria for the diagnosis of vascular dementia (VaD) are established, the diagnostic concept is still controversial and there is no regulatory guidance for clinical drug development. Clinical trials in VaD present a number of pitfalls and challenges and, so far, no compound has received regulatory approval for this indication. The methodological issues of clinical VaD trials are discuss…	2002		Cerebrovascular Diseases	13	SUPPL. 2	61-66		10.1159/000049153	#1267	Möbius 2002	Exclusion reason: Wrong setting; Federico Masserini (2022-01-27 04:49:29)(Select): Concordo; Claudia Gendarini (2022-01-27 03:25:43)(Select): "The methodological issues of clinical VaD trials are discussed using the development of memantine for this indication as an example", mi sembra che l'obiettivo dello studio non sia di nostro interesse;
An updated meta-analysis of the efficacy and safety of acupuncture treatment for vascular cognitive impairment without dementia	Min, D.; Xu-Feng, W.	Vascular cognitive impairment with no dementia (VCIND) refers to a transitional state and will progress to dementia. Currently, effective medicines to control VCIND are surprisingly scarce. Acupuncture intervention is frequently advocated as an adjunct treatment for VCIND in recent studies. So the aim of this meta-analysis was to assess the clinical efficacy and safety of acupuncture for VCIND. T…	2016		Current Neurovascular Research	13	3	230-238		10.2174/1567202613666160530150525	#1275	Min 2016	Exclusion reason: Data not available; Federico Masserini (2022-01-21 05:53:33)(Select): Richiesta infruttuosa: non disponibile attraverso il servizio interbibliotecario > escludere come DATA NOT AVAILABLE; Federico Masserini (2021-11-28 04:42:50)(Select): NOTA: full text non disponibile online, inviata richiesta Biblioteca UniMi;	Aetiology: vascular; Degree of CI: MCI; Study Type: Meta; Treatment type: device-related
Donepezil treatment of vascular dementia	Meyer, J. S.; Chowdhury, M. H.; Xu, G.; Li, Y. S.; Quach, M.	Cholinergic deficits are clinicopathological hallmarks of Alzheimer's disease (DAT) and during the past decade have been the sole target for clinically effective treatments. By contrast, vascular dementia subtypes (VaD) are heterogeneous clinical syndromes, and therapeutic approaches have been directed toward control of vascular risk factors. Little attention has been paid to cholinergic deficits…	2002			977	(Meyer J.S.; Chowdhury M.H.; Xu G.; Li Y.-S.; Quach M.) Department of Neurology, Baylor College of Medicine, Veterans Administration Medical Ctr., Houston, TX, United States	482-486		10.1111/j.1749-6632.2002.tb04854.x	#1291	Meyer 2002	Exclusion reason: Wrong study design; Leonardo Pantoni (2022-04-20 01:16:53)(Select): Escludere > no RCT; Federico Masserini (2022-04-09 20:10:10)(Included): Observational longitudinal study of donepezil efficacy > I would exclude.;	Aetiology: vascular; Degree of CI: dementia; Outcome: cognitive; Study type: CT; Treatment type: pharmacological
Addressing cognitive impairment following stroke: systematic review and meta-analysis of non-randomised controlled studies of psychological interventions	Merriman, N. A.; Sexton, E.; McCabe, G.; Walsh, M. E.; Rohde, D.; Gorman, A.; Jeffares, I.; Donnelly, N. A.; Pender, N.; Williams, D. J.; Horgan, F.; Doyle, F.; Wren, M. A.; Bennett, K. E.; Hickey, A.	OBJECTIVE: Cognitive impairment is a pervasive outcome of stroke, reported in over half of patients 6 months post-stroke and is associated with increased disability and a poorer quality of life. Despite the prevalence of post-stroke cognitive impairment, the efficacy of existing psychological interventions for the rehabilitation of cognitive impairment following stroke has yet to be established. …	2019		BMJ Open	9	2	e024429		10.1136/bmjopen-2018-024429	#1294	Merriman 2019	Exclusion reason: Syst-rev/meta of CT/RCT;	Aetiology: post-stroke; Degree of CI: Cognitive impairment; Outcome: cognitive; Study Type: Meta; Study type: SystRev; Treatment type: rehabilitation
Memantine for dementia	McShane, R.; Westby, M. J.; Roberts, E.; Minakaran, N.; Schneider, L.; Farrimond, L. E.; Maayan, N.; Ware, J.; Debarros, J.	BACKGROUND: Memantine is a moderate affinity uncompetitive antagonist of glutamate NMDA receptors. It is licensed for use in moderate and severe Alzheimer's disease (AD); in the USA, it is also widely used off-label for mild AD. OBJECTIVES: To determine efficacy and safety of memantine for people with dementia. To assess whether memantine adds benefit for people already taking cholinesterase inhi…	2019	Mar 20	Cochrane Database Syst Rev	3	3	Cd003154	30891742	10.1002/14651858.CD003154.pub6	#1307	McShane 2019	Exclusion reason: Syst-rev/meta of CT/RCT;	Aetiology: vascular; Degree of CI: dementia; Outcome: Hard; Outcome: cognitive; Study Type: Meta; Treatment type: pharmacological
Memantine for dementia	McShane, R.; Areosa Sastre, A.; Minakaran, N.	BACKGROUND: Memantine, a low affinity antagonist to glutamate NMDA receptors, may prevent excitatory neurotoxicity in dementia. OBJECTIVES: To determine efficacy and safety of memantine for people with Alzheimer's disease (AD), vascular (VD) and mixed dementia. SEARCH STRATEGY: The Specialized Register of the Cochrane Dementia and Cognitive Improvement Group was searched on 8th February 2006. Thi…	2006		The Cochrane database of systematic reviews		2	CD003154			#1308	McShane 2006	Exclusion reason: Syst-rev/meta of CT/RCT; Federico Masserini (2021-12-15 03:44:03)(Select): Syst-Rev/Meta > escludere dalla fase finale.;	Aetiology: vascular; Degree of CI: dementia; Outcome: cognitive; Study Type: Meta; Study type: SystRev; Treatment type: pharmacological
Favorable effect of transcranial electrostimulation on behavior disorders in elderly patients with dementia: a double-blind study	Hozumi, S.; Hori, H.; Okawa, M.; Hishikawa, Y.; Sato, K.	The efficacy of transcranial electrostimulation for sleep-wake and behavior disorders in elderly patients with dementia was tested in a double-blind study. The subjects were 27 inpatients with multi-infarct dementia (12 males and 15 females, aged 58-86). They were randomly divided into two groups: active treatment (n = 14) and placebo treatment (n = 13). For electrostimulation, a device (HESS-100…	1996	Nov	Int J Neurosci	88	1-2	1-10	9003961	10.3109/00207459608999809	#1334	Hozumi 1996	Exclusion reason: Wrong patient population; Claudia Gendarini (2022-01-18 01:30:36)(Select): dall'abstract sembrerebbe che i soggetti considerati abbiano una multi-infarct dementia, ma leggendo il paragrafo "pazienti e metodi" il criterio di inclusione è demenza, senza una particolare eziologia;	Aetiology: multi-infarct; Degree of CI: dementia; Outcome: Hard; Outcome: imaging/lab/neurophys; Study type: RCT; Treatment type: device-related
Occupational therapy for cognitive impairment in stroke patients	Hoffmann, T.; Bennett, S.; Koh, C. L.; McKenna, K. T.	BACKGROUND: Cognitive impairment is a frequent consequence of stroke and can impact on a person's ability to perform everyday activities. There are a number of different intervention strategies that occupational therapists may use when working with people who have cognitive impairment post-stroke. OBJECTIVES: To determine whether occupational therapy improves functional performance of basic activ…	2010	Sep 8	Cochrane Database Syst Rev	2010	9	Cd006430	20824849	10.1002/14651858.CD006430.pub2	#1349	Hoffmann 2010	Exclusion reason: Syst-rev/meta of CT/RCT; Giacomo Baso (2022-01-30 05:20:46)(Select): Review che ha trovato un unico studio (che io non vedo tra i nostri);	Aetiology: post-stroke; Degree of CI: Cognitive impairment; Outcome: Hard; Study type: SystRev; Treatment type: rehabilitation
Blood pressure lowering for prevention of cognitive decline and dementia following stroke: Systematic review and meta-analysis	Hilkens, N.; Richard, E.	Background And Aims: Patients who suffered a TIA or ischaemic stroke are at increased risk of poststroke dementia. Hypertension is a potentially modifiable risk factor for post-stroke dementia. We aimed to study the effect of blood pressure lowering on the risk of post-stroke dementia and cognitive decline. Methods:We systematically searched PubMed to identify randomised controlled trials on the …	2020		International Journal of Stroke	15	1 SUPPL	563		10.1177/1747493020963387	#1354	Hilkens 2020	Exclusion reason: Data not available; Federico Masserini (2022-01-18 09:07:17)(Select): concordo; Claudia Gendarini (2022-01-18 01:34:16)(Select): abstract di congresso, di una meta-analisi. lo escluderei;	Degree of CI: Cognitive impairment; Study Type: Meta; Study type: SystRev; Treatment type: pharmacological
Multi focal infarct dementia (cerebral arteriosclerosis) treated by cyclandelate and monitored by quantitative electroencephalography	Harding, G. F. A.; Hall, P.; Young, J.; Smith, G. F.	Twenty patients (8 male, 12 female) who were studied for twelve months at monthly intervals using the quantitative EEG were treated with Cyclandelate under double blind controlled conditions with a crossover at six months, and at a dosage of 16600 mg/day. They had been diagnosed as suffering from cerebral arteriosclerosis on strict clinical criteria. The results of quantitative electroencephalogr…	1977		IRCS Medical Science: Biochemistry	5	3-4	118			#1390	Harding 1977	Exclusion reason: Data not available; Giacomo Baso (2022-01-30 22:13:01)(Select): Concordo; Federico Masserini (2022-01-18 08:07:26)(Select): Brief communication: pochi pazienti con outcome per altro surrogato, escluderei;	Aetiology: multi-infarct; Degree of CI: dementia; Outcome: imaging/lab/neurophys; Study type: CT; Treatment type: pharmacological
The Effect of Non-Invasive Brain Stimulation (NIBS) on Attention and Memory Function in Stroke Rehabilitation Patients: A Systematic Review and Meta-Analysis	Hara, T.; Shanmugalingam, A.; McIntyre, A.; Burhan, A. M.	BACKGROUND: In recent years, the potential of non-invasive brain stimulation (NIBS) for therapeutic effects on cognitive functions has been explored for populations with stroke. There are various NIBS methods depending on the stimulation site and stimulation parameters. However, there is no systematic NIBS review of post-stroke cognitive impairment with a focus on stimulation sites and stimulatio…	2021	Feb 3	Diagnostics (Basel)	11	2		33546266	10.3390/diagnostics11020227	#1391	Hara 2021	Exclusion reason: Syst-rev/meta of CT/RCT;	Aetiology: post-stroke; Degree of CI: Cognitive impairment; Outcome: cognitive; Study Type: Meta; Study type: SystRev; Treatment type: rehabilitation
Huperzine A for vascular dementia	Hao, Z.; Liu, M.; Liu, Z.; Lv, D.	Background: Huperzine A, a form of herbal medicine, has been considered as an alternative treatment for vascular dementia (VaD) in China. Objectives: To assess the efficacy and safety of Huperzine A in patients with vascular dementia. Search strategy: The Specialized Register of the Cochrane Dementia and Cognitive Improvement Group (CDCIG) was searched on 7 July 2008 using the terms: huperzi* OR …	2009		Cochrane Database of Systematic Reviews		2			10.1002/14651858.CD007365.pub2	#1392	Hao 2009	Exclusion reason: Syst-rev/meta of CT/RCT; Claudia Gendarini (2022-02-02 07:40:15)(Select): un solo trial con 14 pazienti incluso;	Aetiology: vascular; Degree of CI: dementia; Outcome: cognitive; Study Type: Meta; Study type: SystRev; Treatment type: pharmacological
MR features of the substantia innominata and therapeutic implications in dementias	Hanyu, H.; Shimizu, S.; Tanaka, Y.; Hirao, K.; Iwamoto, T.; Abe, K.	We measured the thickness of the substantia innominata using magnetic resonance imaging in 122 patients with Alzheimer's disease (AD), 31 patients with dementia with Lewy bodies (DLB) and 34 patients with vascular dementia (VaD), and examined the correlates of cognitive response to donepezil. Although all dementia groups showed significant atrophy of the substantia innominata compared to 28 age-m…	2007	Apr	Neurobiol Aging	28	4	548-54	16569466	10.1016/j.neurobiolaging.2006.02.009	#1394	Hanyu 2007	Exclusion reason: Wrong study design; Federico Masserini (2022-04-06 23:47:18)(Included): This is not a clinical trial, but a clinical study which investigates a factor in donepezil response.; Federico Masserini (2021-07-07 01:43:28)(Screen): cliccato 'no' per sbaglio, includere al IIo step;	Aetiology: vascular; Degree of CI: dementia; Outcome: imaging/lab/neurophys; Study type: CT; Treatment type: pharmacological
Meta-analysis of clinical trials of oral Chinese herbal prescriptions for treatment of vascular dementia based on mini mental state examination scores	Gong, D.; Xu, J.; Fan, Y.	Introduction: Chinese Herbal Medicine has been used for centuries to treat diseases associated with the brain. The objective of this study was to assess the clinical efficacy and safety of oral Chinese herbal prescriptions (CHP) for patients with vascular dementia (VD) by conducting a systematic review and meta-analysis. Methods: Databases in English and Chinese were searched for randomized contr…	2015		European Journal of Integrative Medicine	7	2	108-117		10.1016/j.eujim.2014.11.002	#1407	Gong 2015	Exclusion reason: Syst-rev/meta of CT/RCT;	Aetiology: vascular; Degree of CI: dementia; Outcome: Hard; Outcome: cognitive; Outcome: imaging/lab/neurophys; Study Type: Meta; Study type: SystRev; Treatment type: pharmacological
Experience of using meldonium in treatment of mild vascular cognitive impairment	Gimoyan, L.; Silvanyan, G.; Asatryan, S.	Background and aims: Neuropathological studies of mild cognitive impairment reveal a large load of vascular ischemic brain lesions. Therefore we have explored effect of antioxidant drug meldonium (Mildronat) in patients with vascular cognitive impairment. Meldonium (Mildronat) is a licensed medical drug used widely throughout Eastern Europe and Central Asia for a number of cardiovascular conditio…	2017		European Journal of Neurology	24		146		10.1111/ene.13367	#1413	Gimoyan 2017	Exclusion reason: Data not available; Federico Masserini (2021-12-15 03:34:36)(Select): Abstract di congresso, studio apparentemente non randomizzato, variabili analizzate poco chiare. Escluderei.; Giacomo Baso (2021-11-22 20:38:36)(Select): Non sono riuscito a trovare la pubblicazione (sempre che sia stato pubblicato). Lo studio è valido, nel poster disponibile sono descritti i pazienti e i nume…	Aetiology: vascular; Degree of CI: Cognitive impairment; Degree of CI: MCI; Outcome: cognitive; Study type: CT; Treatment type: pharmacological
Herbal medicine as a promising therapeutic approach for the management of vascular dementia: A systematic literature review	Ghorani-Azam, A.; Sepahi, S.; Khodaverdi, E.; Mohajeri, S. A.	Vascular dementia (VaD) generally refers to memory deficits and cognitive abnormalities that are resulted from vascular disease. In this study, we aimed to systematically review the literature wherein therapeutic effects of medicinal plants have been studied on VaD. A systematic literature search was performed in the PubMed, Scopus, Web of Science, Google Scholar, and other databases using VaD, a…	2018		Phytotherapy Research	32	9	1720-1728		10.1002/ptr.6120	#1423	Ghorani-Azam 2018	Exclusion reason: Syst-rev/meta of CT/RCT;	Aetiology: vascular; Degree of CI: dementia; Outcome: Hard; Outcome: cognitive; Study type: SystRev; Treatment type: pharmacological
Efficacy and tolerability of Ginkgo biloba extract EGb 761® in dementia: a systematic review and meta-analysis of randomized placebo-controlled trials	Gauthier, S.; Schlaefke, S.	The objective of this systematic review was to evaluate current evidence for the efficacy of Ginkgo biloba extract EGb 761(®) in dementia. Seven of 15 randomized, placebo-controlled trials in patients with dementia identified by database searches met all our selection criteria and were included in the meta-analysis. In these trials, patients were treated with 120 mg or 240 mg per day of the defin…	2014		Clin Interv Aging	9		2065-77	25506211	10.2147/cia.S72728	#1435	Gauthier 2014	Exclusion reason: Syst-rev/meta of CT/RCT; Federico Masserini (2021-12-15 03:38:06)(Select): Syst-rev/meta > escludere per estrazione dati;	Aetiology: vascular; Degree of CI: dementia; Outcome: Hard; Outcome: cognitive; Study Type: Meta; Study type: SystRev; Treatment type: pharmacological
Posatirelin for the treatment of degenerative and vascular dementia: Results of explanatory and pragmatic efficacy analyses	Gasbarrini, G.; Stefanini, G.; Addolorato, G.; Foschi, F.; Ricci, C.; Bertolotti, P.; Voltolini, G.; Bonavita, E.; Bertoncelli, R.; Renzi, G.; Bianchini, G.; Bonaiuto, S.; Giannandrea, E.; Cavassini, G.; Mazzini, V.; Chioma, V.; Marzara, G.; D'Addetta, G.; Totaro, G.; Dalmonte, E.; Tassini, D.; Giungi, F.; De Nitto, C.; Di Fazio, G.; Tessitore, A.; Guadagnino, M.; Tessitore, E.; Spina, P.; Luppi,…	In order to confirm the efficacy and safety of posatirelin (L-pyro-2-aminoadipyl-L-leucyl-L-prolinamide), a synthetic peptide having cholinergic, catecholaminergic and neurotrophic activities, a multicentre, double-blind, controlled study versus placebo was planned in elderly patients suffering from Alzheimer's disease and vascular dementia, according to National Institute of Neurological and Com…	1997		Archives of Gerontology and Geriatrics	26	1	33-47		10.1016/S0167-4943(97)00029-0	#1438	Gasbarrini 1997	Exclusion reason: Wrong patient population; Federico Masserini (2022-04-06 23:12:39)(Included): Risultati non suddivisi per eziologia (neanche commentati), non è chiaro se ci sia un effetto (anche senza dati numerici) circoscritto alla demenza vascolare, riporto in full-text ed escludiamo; Giacomo Baso (2021-11-22 20:57:18)(Select): Penso che i dati divisi per eziologia siano presentati solo graf…	Aetiology: vascular; Degree of CI: dementia; Outcome: cognitive; Study type: RCT; Treatment type: pharmacological
Clinical study on treatment of senile vascular dementia by acupuncture	Gao, H.; Yan, L.; Liu, B.; Wang, Y.; Wei, X.; Sun, L.; Cui, H.	63 patients with senile vascular dementia were randomly divided into the treatment group (treated by acupuncture) and the control group (treated with piracetam). The authors observed the changes in the score of Hasegawa's dementia scale (HDS), p300, rheoencephalogram, topographic EEG, superoxide dismutase (SOD) activity in erythrocytes, and lipid peroxide (LPO) level in plasma before and after tr…	2001		Journal of traditional Chinese medicine = Chung i tsa chih ying wen pan / sponsored by All-China Association of Traditional Chinese Medicine, Academy of Traditional Chinese Medicine	21	2	103-109			#1445	Gao 2001	Exclusion reason: Data not available; Federico Masserini (2021-11-27 21:13:10)(Select): Full text non disponibile (articolo verosimilmente in cinese);	Aetiology: vascular; Degree of CI: dementia; Outcome: cognitive; Outcome: imaging/lab/neurophys; Study type: RCT; Treatment type: device-related
HARMONY study: Pimavanserin significantly reduces risk of relapse of dementia-related psychosis	Foff, E. P.; Cummings, J. L.; Soto-Martin, M. E.; Tariot, P.; McEvoy, B.; Stankovic, S.	Dementia-related psychosis (DRP) is common among patients with Alzheimer's disease (AD), Parkinson's disease (PD), dementia with Lewy bodies (DLB), frontotemporal dementia (FTD), and vascular dementia (VaD) and is associated with poor outcomes. HARMONY (NCT03325556) was a Phase 3, placebocontrolled, randomized, relapse-prevention study evaluating the efficacy and safety of pimavanserin for treati…	2020		International Psychogeriatrics	32	SUPPL 1	143		10.1017/S104161022000280X	#1493	Foff 2020	Exclusion reason: Wrong patient population; Leonardo Pantoni (2022-01-19 01:49:47)(Select): Okay, escludiamo; Federico Masserini (2022-01-18 04:33:52)(Select): Il trial è stato inserito in fase di screening, ma i risultati dello studio (che ha arruolato 38 paziente VaD e che ha come obiettivo il trattamento dei BPSD primariamente) non risultano divisi per eziologia.; Giacomo Baso (2021-11-22 21:3…	Aetiology: vascular; Degree of CI: dementia; Outcome: cognitive; Study type: RCT; Treatment type: pharmacological
Cytidinediphosphocholine (CDP choline) for cognitive and behavioural disturbances associated with chronic cerebral disorders in the elderly	Fioravanti, M.; Yanagi, M.	BACKGROUND: CDP-choline is used in the treatment of disorders of a cerebrovascular nature. The many years of its presence in the clinical field have caused an evolution in dosage, method of administration, and selection criteria of patients to which the treatments was given. Modalities of the clinical studies, including length of observation, severity of disturbance, and methodology of evaluation…	2004		Cochrane database of systematic reviews (Online)		2	CD000269			#1509	Fioravanti 2004	Exclusion reason: Syst-rev/meta of CT/RCT; Claudia Gendarini (2021-07-01 04:16:42)(Screen): non molto chiara la popolazione, ma nell'articolo si parla di chronic cerebrovascular disorder;	Aetiology: vascular; Degree of CI: Cognitive impairment; Outcome: cognitive; Study type: SystRev; Treatment type: pharmacological
[Neuropsychologic and clinical effects of protirelin tartrate in patients with stroke sequelae]	Fioravanti, M.	An ischemic cerebral lesion involves a progressive metabolic damage to neurons and neurotransmitter alterations. The consequent functional deficits give rise to the neurological and cognitive impairment seen in most stroke patients. As soon as neuronal loss brings synaptic activities to an end, a maximum release of neurotransmitters and peptides occurs, no longer balanced by effective synthesis a…	1990	Jul-Sep	Ann Ital Med Int	5	3 Pt 2	254-61	2127687		#1511	Fioravanti 1990	Exclusion reason: Wrong language; Claudia Gendarini (2021-06-29 02:53:35)(Screen): popolazione non molto chiara (non sono riuscita ad aprire l’articolo) tutti pazienti devono avere compromissione cognitiva per essere inclusi?; Giacomo Baso (2021-06-23 01:13:35)(Screen): Articolo in Italiano;	Aetiology: post-stroke; Degree of CI: Cognitive impairment; Outcome: cognitive; Study type: RCT; Treatment type: pharmacological
A systematic review of the effectiveness of rivastigmine for the treatment of behavioral disturbances in dementia and other neurological disorders	Figiel, G.; Sadowsky, C.	Background: Dementia is frequently associated with behavioral disturbances, some of which have a significant impact on patient quality of life and the likelihood of institutionalization. Cholinergic systems, among other neurotransmitters in the brain, appear to be involved with different behaviors, such as psychosis, depression, agitation, and personality changes. Scope: This paper reviews the cl…	2008		Current Medical Research and Opinion	24	1	157-166		10.1185/030079908X260961	#1514	Figiel 2008	Exclusion reason: Syst-rev/meta of CT/RCT; Claudia Gendarini (2021-06-29 02:56:12)(Screen): i diversi tipi di demenza sono considerati separatamente ;	Aetiology: vascular; Degree of CI: dementia; Outcome: cognitive; Study type: SystRev; Treatment type: pharmacological
Discovery of acupoints and combinations with potential to treat vascular dementia: A data mining analysis	Feng, S.; Ren, Y.; Fan, S.; Wang, M.; Sun, T.; Zeng, F.; Li, P.; Liang, F.	The prevalence of vascular dementia (VaD) is high among the elderly. Acupuncture, a popular therapeutic method in China, can improve memory, orientation, calculation, and self-managing ability in VaD patients. However, in clinical acupuncture and acupuncture research, the selection of acupoints to treat VaD remains challenging. This study aimed to discover acupoints and acupoint combinations with…	2015		Evidence-based Complementary and Alternative Medicine	2015				10.1155/2015/310591	#1519	Feng 2015	Exclusion reason: Wrong outcomes; Federico Masserini (2021-12-21 03:50:39)(Select): Non sono chiari gli outcomes di questa revisione sistematica, si parla di "sintomi della demenza vascolare" ma non si capisce quali siano, nè se vi sia riferimento preciso al disturbo cognitivo; Giacomo Baso (2021-11-22 22:10:17)(Select): Penso che lo scopo della review sia localizzare i siti più adatti ad utilizz…	Aetiology: vascular; Degree of CI: dementia; Study type: SystRev; Treatment type: device-related
Observation on efficacy of treating vascular dementia gait disorder with electro-acupuncture (EA) on Jiājĭ ( EX-B2) along lumbar vertebra combined with scalp acupuncture	Feng, G.	Objective: To observe the efficacy of treating vascular dementia gait disorder with electroacupuncture (EA) on Jiāj. (. EX-B2) along the lumbar vertebra combined with scalp acupuncture, in order to explore a more effective therapeutic method. Methods: Forty-two patients were divided into an acupuncture group and a drug group according to the method of random number table, with 21 cases in each gr…	2014		World Journal of Acupuncture - Moxibustion	24	2	1-5		10.1016/S1003-5257(14)60016-7	#1523	Feng 2014	Exclusion reason: Wrong outcomes; Federico Masserini (2022-01-18 08:14:19)(Select): L'outcome in effetti dall'abstract poteva trarre in inganno: per ADL non si intende l'outcome cognitivo, ma l'outcome riabilitativo come misurato dall'indice di Barthel, e prevalentemente focalizzato sul disturbo del cammino associato a demenza vascolare. Credo che escluderei per WRONG OUTCOME.; Giacomo Baso (2021…	Aetiology: vascular; Degree of CI: dementia; Outcome: Hard; Study type: RCT; Treatment type: rehabilitation
Analyses of mortality risk in patients with dementia treated with galantamine	Feldman, H. H.; Pirttila, T.; Dartigues, J. F.; Everitt, B.; Van Baelen, B.; Brashear, H. R.; Berlin, J. A.; Battisti, W. P.; Kavanagh, S.	Objective - To analyze mortality data from patients with Alzheimer's disease (AD), Alzheimer's plus cerebrovascular disease (AD + CVD) or vascular dementia (VaD). Methods - (1) Meta-analysis of mortality data from double-blind, placebo-controlled, randomized trials; and (2) recontact study to collect additional longer term mortality data from previous galantamine trial participants. Results (meta…	2009		Acta Neurologica Scandinavica	119	1	22-31		10.1111/j.1600-0404.2008.01047.x	#1524	Feldman 2009	Exclusion reason: Syst-rev/meta of CT/RCT; Giacomo Baso (2021-11-22 22:23:37)(Select): Come outcome di studio troviamo la mortalità.; Claudia Gendarini (2021-06-20 02:25:45)(Screen): popolazione AD e VaD divise;	Aetiology: vascular; Degree of CI: dementia; Outcome: Hard; Study Type: Meta; Treatment type: pharmacological
A multicenter, open-label, 24-week follow-up study for efficacy on cognitive function of donepezil in binswanger-type subcortical vascular dementia	Kwon, J. C.; Kim, E. G.; Kim, J. W.; Kwon, Oh D.; Yoo, B. G.; Yi, H. Ah; Choi, N. C.; Ahn, S. Y.; Lee, B. H.; Kang, M. J.; Choi, D. S.	Objectives: To evaluate the efficacy and tolerability of donepezil in patients with Binswanger type subcortical vascular dementia. Methods: Patients (n = 34, mean age = 71.8 + 7.12) with Binswanger type subcortical vascular dementia from 8 multicenter, according to clinical and neuroradiological working criteria, were selected to receive donepezil 5 mg/day (n = 2) or donepezil 10 mg/day (n = 32, …	2009		American Journal of Alzheimer's Disease and other Dementias	24	4	293-301		10.1177/1533317509334960	#1548	Kwon 2009	Exclusion reason: Wrong setting; Leonardo Pantoni (2022-04-20 01:48:07)(Included): Studio open-label (no gruppo di controllo); Claudia Gendarini (2022-04-18 18:56:39)(Included): Da escludere? E' uno studio osservazione prospettico in cui tutti i pazienti assumono donepezil per 24 settimane. ;	Aetiology: subcortical vascular; Aetiology: vascular; Degree of CI: dementia; Outcome: cognitive; Study type: CT; Treatment type: pharmacological
A systematic review and meta-analysis of the effectiveness of acetylcholinesterase inhibitors and memantine in treating the cognitive symptoms of dementia	Knight, R.; Khondoker, M.; Magill, N.; Stewart, R.; Landau, S.	Background: Acetylcholinesterase inhibitors (AChEIs) and memantine are commonly used in the management of dementia. In routine clinical practice, dementia is often monitored via the Mini-Mental State Examination (MMSE). We conducted a systematic review and meta-analysis of the effects of these drugs on MMSE scores. Summary: Eighty trials were identified. Pooled effect estimates were in favour of …	2018		Dementia and Geriatric Cognitive Disorders	45	3-4	131-151		10.1159/000486546	#1597	Knight 2018	Exclusion reason: Syst-rev/meta of CT/RCT; Claudia Gendarini (2021-06-29 07:06:43)(Screen): considerati studi in cui la popolazione è VaD;	Aetiology: vascular; Degree of CI: dementia; Outcome: cognitive; Study type: SystRev; Treatment type: pharmacological
Oxiracetam in the treatment of multi-infarct dementia and primary degenerative dementia	Dysken, M. W.; Katz, R.; Stallone, F.; Kuskowski, M.	Oxiracetam is a recently synthesized nootropic that was tested as a potential treatment for cognitive decline in patients with multi-infarct dementia (MID) and primary degenerative dementia (PDD). Subjects were 34 MID patients and 39 PDD patients who met entrance criteria for the study. A repeated measures ANOVA showed significant improvement in both patients with MID and patients with PDD for wo…	1989	Summer	J Neuropsychiatry Clin Neurosci	1	3	249-52	2521069	10.1176/jnp.1.3.249	#1619	Dysken 1989	Exclusion reason: Wrong study design; Claudia Gendarini (2022-05-23 00:22:53)(Included): tutti i pazienti trattati, da escludere come WRONG STUDY DESIGN;	Aetiology: multi-infarct; Degree of CI: dementia; Outcome: cognitive; Study type: CT; Treatment type: pharmacological
Efficacy and tolerability of memantine in patients with dementia syndrome. A double-blind, placebo controlled trial	Ditzler, K.	The efficacy and tolerability of memantine (1-amino-3,5-dimethyl-adamantane hydrochloride, Akatinol Memantine ®; CAS 41100-52-1) was investigated in a double-blind, randomized clinical study versus placebo in 66 patients aged between 65 and 80 years predominantly suffering from mild to moderate vascular dementia. The target variables assessed were the baseline differences of the Sandoz Clinical A…	1991		Arzneimittel-Forschung/Drug Research	41	8	773-780			#1640	Ditzler 1991	Exclusion reason: Wrong language; Claudia Gendarini (2022-01-27 17:33:34)(Select): ho visto che altri articoli della stessa rivista sono in inglese ; Federico Masserini (2021-11-27 21:16:26)(Select): Articolo verosimilmente in tedesco (full-text cartaceo in biblioteca);	Aetiology: vascular; Degree of CI: dementia; Outcome: Hard; Outcome: cognitive; Study type: RCT; Treatment type: pharmacological
Use of rivastigmine in patients afflicted by vascular dementia or mixed forms	Cumbo, E.	Efficacy and safety of rivastigmine were evaluated in a open-label study of 20 patients afflicted by vascular dementia or mixed forms. In this current study the benefits of rivastigmina administration were investigated by following patients over a 44 week period. Efficacy was assessed by ADAS-Cog, CIBIC-Plus and MMSE. The treatment with rivastigmine produces a significant improvement in cognitive…	2001		Nuova Rivista di Neurologia	11	5	148-153			#1682	Cumbo 2001	Exclusion reason: Wrong language; Claudia Gendarini (2021-06-21 02:44:04)(Screen): in italiano;	Aetiology: vascular; Degree of CI: dementia; Outcome: cognitive; Study type: CT; Treatment type: pharmacological
Cerebrolysin for vascular dementia	Cui, S.; Chen, N.; Yang, M.; Guo, J.; Zhou, M.; Zhu, C.; He, L.	Background: Although vascular dementia is the second most common cause of dementia globally, evidence-based treatments are still lacking. Cerebrolysin is a porcine brain-derived preparation that is said to have neurotrophic and neuroprotective activity. In many parts of the world Cerebrolysin, given as a series of daily intravenous infusions, is used as a potential intervention for vascular demen…	2019		Cochrane Database of Systematic Reviews	2019	11			10.1002/14651858.CD008900.pub3	#1683	Cui 2019	Exclusion reason: Syst-rev/meta of CT/RCT;	Aetiology: vascular; Degree of CI: dementia; Outcome: Hard; Outcome: cognitive; Study Type: Meta; Treatment type: pharmacological
Galantamine for vascular cognitive impairment	Birks, J.; Craig, D.	Background: Vascular dementia represents the second most common type of dementia after that caused by Alzheimer's disease. Particularly in older patients, the combination of vascular dementia and Alzheimer's disease is common and is referred to as mixed dementia. The classification of vascular dementia broadly follows three clinico-pathological processes: multi-infarct dementia, single strategic …	2006		Cochrane Database of Systematic Reviews	2006	1			10.1002/14651858.CD004746.pub2	#1688	Birks 2006	Exclusion reason: Syst-rev/meta of CT/RCT;	Aetiology: vascular; Degree of CI: Cognitive impairment; Degree of CI: dementia; Outcome: Hard; Study Type: Meta; Treatment type: pharmacological
Rivastigmine for vascular cognitive impairment	Craig, D.; Birks, J.	BACKGROUND: Vascular dementia represents the second most common type of dementia. The classification of vascular dementia broadly follows three clinico-pathological processes: multi-infarct dementia, single strategic infarct dementia and subcortical dementia. As not all victims fulfil strict criteria for dementia and may be significantly cognitively impaired without memory loss, the term vascular…	2005	Apr 18	Cochrane Database Syst Rev		2	Cd004744	15846730	10.1002/14651858.CD004744.pub2	#1691	Craig 2005	Exclusion reason: Syst-rev/meta of CT/RCT; Federico Masserini (2021-06-22 05:33:58)(Screen): No trials were suitable for meta-analysis;	Aetiology: vascular; Degree of CI: Cognitive impairment; Degree of CI: dementia; Study Type: Meta; Treatment type: pharmacological
Glycosaminoglycan polysulfate (Ateroid) in old-age dementias: effects upon depressive symptomatology in geriatric patients	Conti, L.; Re, F.; Lazzerini, F.; Morey, L. C.; Ban, T. A.; Santini, V.; Modafferi, A.; Postiglione, A.	1. Glycosaminoglycan polysulfate is a mixture of sulfo-muco-polysaccharides with hypolipidemic activity. A number of clinical studies have indicated that it is effective in improving psychopathology in patients with cardiac and/or cerebral disease associated with arteriosclerosis. 2. A multicenter clinical trial was performed to compare the effects of two different dosages of glycosaminoglycan po…	1989		Prog Neuropsychopharmacol Biol Psychiatry	13	6	977-81	2479052	10.1016/0278-5846(89)90048-1	#1704	Conti 1989	Exclusion reason: Data not available; Leonardo Pantoni (2022-02-04 02:43:57)(Select): Okay, escludiamo.; Giacomo Baso (2022-01-27 05:41:01)(Select): Mi sembra non siano disponibili i dati divisi per eziologia;	Aetiology: multi-infarct; Degree of CI: dementia; Outcome: cognitive; Study type: CT; Treatment type: pharmacological
Efficacy of cholinesterase inhibitors in vascular dementia: An updated meta-analysis	Chen, Y. D.; Zhang, J.; Wang, Y.; Yuan, J. L.; Hu, W. L.	Background/Aims: The objective of this study was to determine whether treatment with acetylcholinesterase inhibitors would provide cognitive benefit for patients with vascular dementia. Methods: Studies in patients with vascular dementia, who had not taken acetylcholinesterase inhibitors or memantine for at least 6 weeks, were included. Results: Twelve studies were included in the final analysis.…	2016		European Neurology	75	3-4	132-141		10.1159/000444253	#1757	Chen 2016	Exclusion reason: Syst-rev/meta of CT/RCT;	Aetiology: vascular; Degree of CI: dementia; Outcome: cognitive; Study Type: Meta; Treatment type: pharmacological
Application and prospects of butylphthalide for the treatment of neurologic diseases	Chen, X. Q.; Qiu, K.; Liu, H.; He, Q.; Bai, J. H.; Lu, W.	Objective: The 3-N-butylphthalide (NBP) comprises one of the chemical constituents of celery oil. It has a series of pharmacologic mechanisms including reconstructing microcirculation, protecting mitochondrial function, inhibiting oxidative stress, inhibiting neuronal apoptosis, etc. Based on the complex multi-targets of pharmacologic mechanisms of NBP, the clinical application of NBP is increasi…	2019		Chinese Medical Journal	132	12	1467-1477		10.1097/CM9.0000000000000289	#1763	Chen 2019	Exclusion reason: Syst-rev/meta of CT/RCT; Claudia Gendarini (2021-12-18 01:44:30)(Select): all'interno c'è un paragrafo dedicato a VaD in cui è citato un RCT (già incluso come articolo singolo); Claudia Gendarini (2021-06-23 08:39:14)(Screen): patologie trattate singolarmente all'interno della review;	Aetiology: vascular; Degree of CI: dementia; Study type: SystRev; Treatment type: pharmacological
Sertraline for the treatment of depression in vascular cognitive impairment	Chen, S. T.; Narvaez, T. A.; Harwood, D. G.; Leskin, L. P.; Brommelhoff, J. A.; Bussel, N.; Sultzer, D. L.	Introduction: Vascular cognitive impairment (VCI) refers to the effects of cerebrovascular disease (CVD) on cognition, from mild isolated deficits to dementia. VCI is the second most common cause of cognitive impairment in the elderly, behind Alzheimer disease. Depression is highly prevalent among patients with VCI, but little is known about its response to treatment. The purpose of this study wa…	2016		American Journal of Geriatric Psychiatry	24	3	S171-S172			#1768	Chen 2016	Exclusion reason: Data not available; Federico Masserini (2022-01-26 21:16:58)(Select): Lettera all'editore: escluderei per data not available; Claudia Gendarini (2021-06-23 08:26:50)(Screen): pazienti VCI con depressione come sintomo;	Aetiology: vascular; Degree of CI: Cognitive impairment; Outcome: cognitive; Study type: RCT; Treatment type: pharmacological
Cerebrolysin for vascular dementia	Chen, N.; Yang, M.; Guo, J.; Zhou, M.; Zhu, C.; He, L.	Background: Vascular dementia is a common disorder without definitive treatments. Cerebrolysin seems to be a promising intervention based on its potential neurotrophic and pro-cognitive effects, but studies of its efficacy have yielded inconsistent results. Objectives: To assess the efficacy and safety of Cerebrolysin for vascular dementia. Search methods: We searched ALOIS - the Cochrane Dementi…	2013		Cochrane Database of Systematic Reviews	2013	1			10.1002/14651858.CD008900.pub2	#1773	Chen 2013	Exclusion reason: Syst-rev/meta of CT/RCT;	Aetiology: vascular; Degree of CI: dementia; Outcome: Hard; Outcome: cognitive; Study Type: Meta; Study type: SystRev; Treatment type: rehabilitation
Additional effects of acupuncture on early comprehensive rehabilitation in patients with mild to moderate acute ischemic stroke: a multicenter randomized controlled trial	Chen, L.; Fang, J.; Ma, R.; Gu, X.; Chen, L.; Li, J.; Xu, S.	BACKGROUND: Acupuncture is not considered a conventional therapy for post-stroke sequelae but it might have some additional positive effects on early rehabilitation. We conducted this trial to determine whether acupuncture has additional effects in early comprehensive rehabilitation for acute ischemic stroke and dysfunctions secondary to stroke. METHODS: Two hundred fifty patients were randomized…	2016	Jul 18	BMC Complement Altern Med	16		226	27430340	10.1186/s12906-016-1193-y	#1779	Chen 2016	Exclusion reason: Wrong patient population;
18FDG PET cerebral function imaging in 10 vascular dementia patients receiving needling at Baihui(DU20), Shuigou(DU26) and Shenmen(HT7)	Chen, J.; Huang, Y.; Wang, S. X.; Li, Q. S.; Liang, Y. J.; Guo, Y. N.	OBJECTIVE: To observe the effect of needling at Baihui(DU20), Shuigou(DU26) and Shenmen(HT7) on glucose metabolism in different regions of the brain in vascular dementia patients. METHODS: Ten patients with vascular dementia were randomized into 2 groups, and the patients in the control group received the treatment with needling in the routine acupoints for hemiplegia (chosen from 6 Yang meridian…	2006		Nan fang yi ke da xue xue bao = Journal of Southern Medical University	26	5	610-612			#1782	Chen 2006	Exclusion reason: Wrong language; Claudia Gendarini (2021-12-18 02:00:36)(Select): concordo; Federico Masserini (2021-11-27 21:19:42)(Select): Full text non disponibile (articolo in cinese);	Aetiology: vascular; Degree of CI: dementia; Outcome: imaging/lab/neurophys; Study type: RCT; Treatment type: device-related
Traditional Chinese herbal medicine for vascular dementia	Chan, E. S.; Bautista, D. T.; Zhu, Y.; You, Y.; Long, J. T.; Li, W.; Chen, C.	BACKGROUND: Traditional Chinese herbal medicine (TCHM) is widely used for treating vascular dementia (VaD) in China. Recent studies of a number of TCHMs have demonstrated in vitro biological activity and therapeutic effects in animals, but the published clinical evidence has not been systematically appraised. OBJECTIVES: To evaluate the efficacy and safety of TCHMs listed in either the Chinese Ph…	2018	Dec 6	Cochrane Database Syst Rev	12	12	Cd010284	30520514	10.1002/14651858.CD010284.pub2	#1800	Chan 2018	Exclusion reason: Syst-rev/meta of CT/RCT;	Aetiology: vascular; Degree of CI: dementia; Outcome: cognitive; Study type: SystRev; Treatment type: pharmacological
Clinical trial on the efficacy of Nicergoline in patients with chronic cerebrovascular disorders	Hadjiev, D. I.; Yancheva, S. T.; Raychev, I. R.; Nikolova, G. S.	A two months open trial with 30 mg Nicergoline daily was carried out in 12 patients with CCVD, presenting mild to moderate vascular dementia. All patients underwent CT and CW Doppler sonography. SPECT with 133Xe inhalation and battery of psychometric tests were applied to determine the drug efficacy. It is concluded that the treatment of mild and moderate vascular dementia with Nicergoline is eff…	1993		New Trends in Clinical Neuropharmacology	7	4	173-176			#1836	Hadjiev 1993	Exclusion reason: Data not available; Federico Masserini (2022-01-21 05:49:13)(Select): Cartaceo localizzato presso Biblioteca di Psicologia, non disponibile > escludere per "DATA NOT AVAILABLE"; Federico Masserini (2021-11-28 04:55:15)(Select): Full text online non disponibile, presente cartaceo biblioteca;	Aetiology: vascular; Degree of CI: dementia; Outcome: cognitive; Outcome: imaging/lab/neurophys; Study type: CT; Treatment type: pharmacological
Acupuncture for vascular mild cognitive impairment: a systematic review of randomised controlled trials	Cao, H.; Wang, Y.; Chang, D.; Zhou, L.; Liu, J.	BACKGROUND: Vascular mild cognitive impairment (VMCI) is the most common type of vascular cognitive impairment induced by cerebrovascular disease. No effective medicines are currently available for VMCI. OBJECTIVE: To assess the effectiveness and safety of acupuncture for VMCI. METHODS: Seven electronic databases were searched for randomised controlled trials which investigated the effects of acu…	2013	Dec	Acupunct Med	31	4	368-74	24123487	10.1136/acupmed-2013-010363	#1878	Cao 2013	Exclusion reason: Syst-rev/meta of CT/RCT;	Aetiology: vascular; Degree of CI: MCI; Outcome: cognitive; Study Type: Meta; Study type: SystRev; Treatment type: device-related
Evaluation and treatment of vascular cognitive impairment by transcranial magnetic stimulation	Cantone, M.; Lanza, G.; Fisicaro, F.; Pennisi, M.; Bella, R.; Di Lazzaro, V.; Di Pino, G.	The exact relationship between cognitive functioning, cortical excitability, and synaptic plasticity in dementia is not completely understood. Vascular cognitive impairment (VCI) is deemed to be the most common cognitive disorder in the elderly since it encompasses any degree of vascular-based cognitive decline. In different cognitive disorders, including VCI, transcranial magnetic stimulation (T…	2020		Neural Plasticity	2020				10.1155/2020/8820881	#1879	Cantone 2020	Exclusion reason: Syst-rev/meta of CT/RCT;	Aetiology: vascular; Degree of CI: Cognitive impairment; Outcome: imaging/lab/neurophys; Study type: SystRev; Treatment type: device-related
Dementia	Butler, R.; Radhakrishnan, R.	INTRODUCTION: Dementia is characterised by chronic, global, non-reversible deterioration in memory, executive function, and personality. Speech and motor function may also be impaired. METHODS AND OUTCOMES: We conducted a systematic review and aimed to answer the following clinical questions: What are the effects of treatments on cognitive symptoms of dementia (Alzheimer's, Lewy body, or vascular…	2012	Sep 10	BMJ Clin Evid	2012			23870856		#1891	Butler 2012	Exclusion reason: Syst-rev/meta of CT/RCT; Claudia Gendarini (2021-06-04 05:53:26)(Screen): VaD e AD separati;	Aetiology: vascular; Degree of CI: dementia; Outcome: Hard; Outcome: cognitive; Study type: SystRev; Treatment type: device-related; Treatment type: pharmacological; Treatment type: rehabilitation
A Risk-Benefit Assessment of Dementia Medications: Systematic Review of the Evidence	Buckley, J. S.; Salpeter, S. R.	Background: There is no cure for dementia, and no treatments exist to halt or reverse the course of the disease. Treatments are aimed at improving cognitive and functional outcomes. Objective: Our objective was to review the basis of pharmacological treatments for dementia and to summarize the benefits and risks of dementia treatments. Methods: We performed a systematic literature search of MEDLI…	2015		Drugs and Aging	32	6	453-467		10.1007/s40266-015-0266-9	#1895	Buckley 2015	Exclusion reason: Syst-rev/meta of CT/RCT;	Aetiology: vascular; Degree of CI: dementia; Outcome: Hard; Study type: SystRev; Treatment type: pharmacological
Galantamine in the treatment of vascular dementia	Brashear, H. R.	Vascular dementia (VaD) is a disorder with no cure and limited treatment options. Similarities between VaD and Alzheimer's disease (AD) arise on a number of levels. Both involve progressive decline in cognition, functional ability, and behavior, and there is evidence for a central role of reduced cholinergic neurotransmission in the two illnesses. Treatment strategies in VaD have historically foc…	2003		International Psychogeriatrics	15	SUPPL. 1	187-193		10.1017/s1041610203009189	#1916	Brashear 2003	Exclusion reason: Wrong patient population; Claudia Gendarini (2021-12-19 23:52:20)(Select): lo avevamo catalogato come relevant literature, ma dalla seconda pagina parla di uno specifico RCT. la popolazione però è mista (AD e VaD), si accenna al fatto che un'analisi per sottogruppi abbia mostrato risultati analoghi nei 2 gruppi, ma non sono presentati i dati divisi. lo escluderei.;	Aetiology: vascular; Degree of CI: dementia; Outcome: cognitive; Study type: RCT; Treatment type: pharmacological
Treatment of chronic cerebrovascular disease in elderly patients with pentoxifylline	Blume, J.; Rùhlmann, K. U.; de la Haye, R.; Rettig, K.	A placebo-controlled, randomized, double-blind study was conducted to assess the efficacy and safety of pentoxifylline in 80 patients with symptoms of vascular dementia. Efficacy was assessed using neuropsychologic tests. With regard to the primary efficacy criteria, absolute changes in the active treatment group were more pronounced in both the protocol and endpoint analysis than in the placebo …	1992		J Med	23	6	417-32	1293252		#1930	Blume 1992	Exclusion reason: Data not available; Federico Masserini (2021-11-27 21:21:04)(Select): Full text non disponibile nè online nè cartaceo;	Aetiology: vascular; Degree of CI: dementia; Outcome: cognitive; Study type: RCT; Treatment type: pharmacological
Rivastigmine for vascular cognitive impairment	Birks, J.; McGuinness, B.; Craig, D.	Background: Vascular dementia represents the second most common type of dementia after Alzheimer's disease. In older patients, in particular, the combination of vascular dementia and Alzheimer's disease is common, and is referred to as mixed dementia. The classification of vascular dementia broadly follows three clinico-pathological processes: multi-infarct dementia, single strategic infarct deme…	2013		Cochrane Database of Systematic Reviews	2013	5			10.1002/14651858.CD004744.pub3	#1948	Birks 2013	Exclusion reason: Syst-rev/meta of CT/RCT;	Aetiology: vascular; Degree of CI: Cognitive impairment; Degree of CI: dementia; Outcome: Hard; Outcome: cognitive; Study Type: Meta; Treatment type: pharmacological
Galantamine for vascular cognitive impairment	Birks, J.; Craig, D.	Vascular dementia represents the second most common type of dementia after that caused by Alzheimer's disease. Particularly in older patients, the combination of vascular dementia and Alzheimer's disease is common and is referred to as mixed dementia. The classification of vascular dementia broadly follows three clinico-pathological processes: multi-infarct dementia, single strategic infarct deme…	2013		The Cochrane database of systematic reviews	4		CD004746			#1951	Birks 2013	Exclusion reason: Syst-rev/meta of CT/RCT; Claudia Gendarini (2021-06-28 15:48:35)(Screen): quindi possiamo escludere questo articolo? ; Giacomo Baso (2021-06-25 15:34:38)(Screen): Include due studi interessanti, ambedue inclusi nel database;	Aetiology: vascular; Degree of CI: dementia; Outcome: cognitive; Study type: SystRev; Treatment type: pharmacological
The effects of music listening interventions on cognition and mood post-stroke: a systematic review	Baylan, S.; Swann-Price, R.; Peryer, G.; Quinn, T.	Music listening may have beneficial psychological effects but there has been no comprehensive synthesis of the available data describing efficacy of music listening in stroke. Areas covered: We performed a systematic review examining the effects of music listening interventions on cognition and mood post-stroke. We found five published trials (n = 169 participants) and four ongoing trials. All st…	2016	Nov	Expert Rev Neurother	16	11	1241-1249	27548875	10.1080/14737175.2016.1227241	#1992	Baylan 2016	Exclusion reason: Syst-rev/meta of CT/RCT; Leonardo Pantoni (2021-06-04 22:26:49)(Screen): Confermo; Federico Masserini (2021-05-26 00:20:59)(Screen): Participants not cognitively impaired;	Aetiology: post-stroke; Cognitively unimpaired; Outcome: cognitive; Study type: SystRev; Treatment type: rehabilitation
Cholinesterase inhibitors for vascular dementia and other vascular cognitive impairments: a network meta-analysis	Battle, C. E.; Abdul-Rahim, A. H.; Shenkin, S. D.; Hewitt, J.; Quinn, T. J.	Background: Vascular cognitive impairment (VCI) describes a broad spectrum of cognitive impairments caused by cerebrovascular disease, ranging from mild cognitive impairment to dementia. There are currently no pharmacological treatments recommended for improving either cognition or function in people with VCI. Three cholinesterase inhibitors (donepezil, galantamine, and rivastigmine) are licenced…	2021		Cochrane Database of Systematic Reviews	2021	2			10.1002/14651858.CD013306.pub2	#2000	Battle 2021	Exclusion reason: Syst-rev/meta of CT/RCT;	Aetiology: vascular; Degree of CI: Cognitive impairment; Degree of CI: dementia; Outcome: Hard; Outcome: cognitive; Study Type: Meta; Treatment type: pharmacological
Cholinesterase inhibitors for vascular dementia and other vascular cognitive impairments: A network meta-analysis	Battle, C. E.; Abdul-Rahim, A. H.; Shenkin, S. D.; Hewitt, J.; Quinn, T. J.	This is a protocol for a Cochrane Review (Intervention). The objectives are as follows: • To assess the benefits and harms of each cholinesterase inhibitor in the treatment of adults with VCI • To compare cholinesterase inhibitors for efficacy and safety in people with VCI.	2019		Cochrane Database of Systematic Reviews	2019	4			10.1002/14651858.CD013306	#2001	Battle 2019	Exclusion reason: Syst-rev/meta of CT/RCT;	Aetiology: vascular; Degree of CI: Cognitive impairment; Outcome: Hard; Outcome: cognitive; Study Type: Meta; Treatment type: pharmacological
Glycosaminoglycan polysulfate in the treatment of old age dementias	Ban, T. A.; Morey, L. C.; Aguglia, E.; Batista, R.; Campanella, G.; Conti, L.; Dreyfus, J. F.; Fjetland, O. K.; Grossi, D.; Modaferri, A.; et al.,	1. In a multicenter, placebo-controlled, double-blind clinical trial in 155 elderly patients with cognitive decline, glycosaminoglycan polysulfate was found to be a therapeutically effective agent in the treatment of old age dementias. 2. Treatment with glycosaminoglycan polysulfate in the daily dosage of 600 LRU, administered on the basis of a divided dosage schedule for 12 weeks, was significan…	1991		Prog Neuropsychopharmacol Biol Psychiatry	15	3	323-42	1862217	10.1016/0278-5846(91)90064-8	#2018	Ban 1991	Exclusion reason: Wrong patient population; Claudia Gendarini (2022-03-04 02:20:45)(Select): Concordo; Federico Masserini (2022-03-03 05:16:36)(Included): I risultati sono divisi nei grafici e numericamente tra multi-infarct e primary degenerative ma non sono riportati i numeri > da eslcudere; Giacomo Baso (2021-12-18 03:45:04)(Select): Risultati disponibili divisi tra demenza multiinfartuale e d…	Aetiology: multi-infarct; Degree of CI: dementia; Outcome: cognitive; Study type: RCT; Treatment type: pharmacological
Cognitive training and cognitive rehabilitation for mild to moderate Alzheimer's disease and vascular dementia	Bahar-Fuchs, A.; Clare, L.; Woods, B.	BACKGROUND: Cognitive impairments, particularly memory problems, are a defining feature of the early stages of Alzheimer's disease (AD) and vascular dementia. Cognitive training and cognitive rehabilitation are specific interventional approaches designed to address difficulties with memory and other aspects of cognitive functioning. The present review is an update of previous versions of this rev…	2013	Jun 5	Cochrane Database Syst Rev	2013	6	Cd003260	23740535	10.1002/14651858.CD003260.pub2	#2028	Bahar-Fuchs 2013	Exclusion reason: Syst-rev/meta of CT/RCT;	Aetiology: vascular; Degree of CI: dementia; Outcome: cognitive; Study type: SystRev; Treatment type: rehabilitation
Cognitive training and cognitive rehabilitation for persons with mild to moderate dementia of the Alzheimer's or vascular type: A review	Bahar-Fuchs, A.; Clare, L.; Woods, B.	Cognitive impairments, and particularly memory deficits, are a defining feature of the early stages of Alzheimer's disease and vascular dementia. Interventions that target these cognitive deficits and the associated difficulties with activities of daily living are the subject of ever-growing interest. Cognitive training and cognitive rehabilitation are specific forms of non-pharmacological interv…	2013		Alzheimer's Research and Therapy	5	4			10.1186/alzrt189	#2029	Bahar-Fuchs 2013	Exclusion reason: Syst-rev/meta of CT/RCT; Giacomo Baso (2021-11-22 20:25:13)(Select): Sbaglio o da questa review non si riescono ad estrapolare i risultati relativi alla demenza di tipo vascolare?;	Aetiology: vascular; Degree of CI: dementia; Outcome: cognitive; Study type: SystRev; Treatment type: rehabilitation
The effect of dehydroepiandrosterone sulfate administration to patients with multi-infarct dementia	Azuma, T.; Nagai, Y.; Saito, T.; Funauchi, M.; Matsubara, T.; Sakoda, S.	We measured cerebrospinal fluid (CSF) levels of dehydroepiandrosterone sulfate (DHEAS) by radioimmunoassay in seven patients with multi-infarct dementia (MID), fourteen age- and gender-matched non-demented patients with a history of cerebral infarction and fifteen age- and gender-matched patients without neurological disorders. The levels of DHEAS in CSF of patients with MID were significantly lo…	1999	Jan 1	J Neurol Sci	162	1	69-73	10064172	10.1016/s0022-510x(98)00295-0	#2038	Azuma 1999	Exclusion reason: Wrong setting; Leonardo Pantoni (2022-02-04 02:36:58)(Select): Studio di safety, escludiamo; Federico Masserini (2022-01-27 04:39:17)(Select): Non sono presenti variabili aggregate (studio su singoli pazienti senza misure di central tendency). Io lo escluderei in quanto è chiaramente uno studio pilota.; Giacomo Baso (2021-12-18 03:48:03)(Select): Piccola popolazione di studio ;	Aetiology: multi-infarct; Degree of CI: dementia; Outcome: Hard; Outcome: imaging/lab/neurophys; Study type: RCT; Treatment type: pharmacological
Memantine for dementia	Areosa Sastre, A.; McShane, R.; Sherriff, F.	BACKGROUND: Alzheimer's disease, vascular and mixed dementia are the three commonest forms of dementia affecting older people. There is evidence that the excitatory activity of L-glutamate plays a role in the pathogenesis of Alzheimer's disease and in the damage from an ischaemic stroke. A low affinity antagonist to N-Methyl-D-aspartate (NMDA) type receptors, such as memantine, may prevent excita…	2004		Cochrane database of systematic reviews (Online)		4	CD003154			#2063	AreosaSastre 2004	Exclusion reason: Syst-rev/meta of CT/RCT;	Aetiology: vascular; Degree of CI: dementia; Outcome: cognitive; Study Type: Meta; Treatment type: pharmacological
Memantine for dementia	Areosa, S. A.; Sherriff, F.; McShane, R.	BACKGROUND: Memantine, a low affinity antagonist to glutamate NMDA receptors, may prevent excitatory neurotoxicity in dementia. OBJECTIVES: To determine efficacy and safety of memantine for people with Alzheimer's disease (AD), vascular (VD) and mixed dementia. SEARCH STRATEGY: The Specialized Register of the Cochrane Dementia and Cognitive Improvement Group was searched on 28 October 2004. This …	2005		Cochrane database of systematic reviews (Online)		2	CD003154			#2065	Areosa 2005	Exclusion reason: Syst-rev/meta of CT/RCT;	Aetiology: vascular; Degree of CI: dementia; Outcome: cognitive; Study Type: Meta; Treatment type: pharmacological
Memantine for dementia	Areosa, S. A.; Sherriff, F.	BACKGROUND: Alzheimer's disease, vascular and mixed dementia are the three commonest forms of dementia affecting older people. There is evidence that the excitatory activity of L-glutamate plays a role in the pathogenesis of Alzheimer's disease and in the damage from an ischaemic stroke. A low affinity antagonist to N-Methyl-D-aspartate (NMDA) type receptors, such as memantine, may prevent excita…	2003		The Cochrane database of systematic reviews		3	CD003154			#2069	Areosa 2003	Exclusion reason: Syst-rev/meta of CT/RCT;	Aetiology: vascular; Degree of CI: dementia; Outcome: Hard; Study Type: Meta; Study type: SystRev; Treatment type: pharmacological
Clinical trials for preventing post stroke cognitive impairment	Ankolekar, S.; Geeganage, C.; Anderton, P.; Hogg, C.; Bath, P. M. W.	Post stroke dementia (PSD) develops in up to 40% of patients and often co-exists with Alzheimer's disease in the elderly. Unsurprisingly, the combination of stroke and dementia is associated with considerable morbidity and mortality, and is devastating to patients and carers. Limited trial evidence suggests that lowering high blood pressure reduces the development of cognitive decline, vascular d…	2010		Journal of the Neurological Sciences	299	1-2	168-174		10.1016/j.jns.2010.08.052	#2075	Ankolekar 2010	Exclusion reason: Syst-rev/meta of CT/RCT;	Aetiology: post-stroke; Cognitively unimpaired; Outcome: cognitive; Study Type: Meta; Treatment type: pharmacological
The cholinergic approach for the treatment of vascular dementia: Evidence from pre-clinical and clinical studies	Amenta, F.; Di Tullio, M. A.; Tomassoni, D.	The involvement of an impaired cholinergic neurotransmission in the pathophysiology of cognitive impairment occurring in vascular dementia (VaD), as well as the possibility of treating it by stimulating cholinergic neurotransmission was reviewed. Pre-clinical data suggest that similarly as documented in dementia disorders of neurodegenerative origin, a cholinergic deficit is involved in the patho…	2002		Clinical and Experimental Hypertension	24	7-8	697-713		10.1081/CEH-120015346	#2080	Amenta 2002	Exclusion reason: Wrong study design; Federico Masserini (2022-01-27 04:06:52)(Select): Sembra anche a me una revisione narrativa; Giacomo Baso (2021-12-18 03:53:40)(Select): Mi sembra una revisione della letteratura; Claudia Gendarini (2021-07-06 04:36:26)(Screen): non sono riuscita ad aprire il full text, non mi sembra una revisione sistemica;	Relevant literature
Double-blind, randomized, placebo-controlled pilot study with anapsos in senile dementia: effects on cognition, brain bioelectrical activity and cerebral hemodynamics	Alvarez, X. A.; Pichel, V.; Pérez, P.; Laredo, M.; Corzo, D.; Zas, R.; Fernández-Novoa, L.; Sempere, J. M.; Díaz, J.; Cacabelos, R.	The aim of this study was to evaluate the effects of two doses of anapsos in comparison with placebo on cognitive performance, brain bioelectrical activity pattern and cerebral hemodynamic parameters in patients with mild to moderate senile dementia of vascular type and Alzheimer type. Forty-five patients (age 73.8 +/- 7.6 years; range 56-89 years) with mild to moderate senile dementia (Global De…	2000	Sep	Methods Find Exp Clin Pharmacol	22	7	585-94	11196347		#2086	Alvarez 2000	Exclusion reason: Data not available; Federico Masserini (2021-11-28 04:14:06)(Select): full text non reperibile;	Aetiology: vascular; Degree of CI: dementia; Outcome: cognitive; Outcome: imaging/lab/neurophys; Study type: RCT; Treatment type: pharmacological
Efficacy of music therapy in the neuropsychiatric symptoms of dementia: Systematic review	Aleixo, M. A. R.; Santos, R. L.; Dourado, M. C. N.	Objective: A large number of psychosocial interventions in dementia are based on music activities and music therapy interventions. We aim at assessing the efficacy of music therapy in the neuropsychiatric symptoms of people with dementia. Methods: This systematic review is according to the methodology suggested by the Preferred Reporting Items for Systematic Reviews and Meta-Analyses. We searched…	2017		Jornal Brasileiro de Psiquiatria	66	1	52-61		10.1590/0047-2085000000150	#2118	Aleixo 2017	Exclusion reason: Wrong patient population; Federico Masserini (2022-01-27 04:09:41)(Select): I risultati non mi sembrano divisi per eziologia;	Aetiology: vascular; Degree of CI: dementia; Outcome: cognitive; Study type: SystRev; Treatment type: rehabilitation
Comparison of teniloxazine and piracetam in Alzheimer-type or vascular dementia	Aguglia, E.; Caraceni, T.; Genitrini, S.; Falsaperla, A.; Martucci, N.; Bonuccelli, U.; Nappi, G.	In recent years, various pharmacologic approaches to improve the cognitive function of elderly patients with dementia have been proposed. These approaches are based on the observation that the drugs used act either directly or indirectly on neurotransmitters and their precursors. Recent studies have shown that teniloxazine, a new chemical entity, acts on specific neurotransmitters, inhibiting cer…	1995		Current Therapeutic Research - Clinical and Experimental	56	3	250-257		10.1016/0011-393X(95)85030-9	#2125	Aguglia 1995	Exclusion reason: Wrong patient population; Federico Masserini (2022-01-27 04:11:38)(Select): Confermo, anche a me non paiono divisi per eziologia, escluderei.; Giacomo Baso (2021-12-18 04:13:38)(Select): Temo non siano disponibili i risultati divisi per eziologia. Chiedo conferma da parte dell'altro revisore.;	Aetiology: vascular; Degree of CI: dementia; Outcome: Hard; Study type: RCT; Treatment type: pharmacological
Early Mobilization After Stroke Is Not Associated With Cognitive Outcome	Cumming, T. B.; Bernhardt, J.; Lowe, D.; Collier, J.; Dewey, H.; Langhorne, P.; Thrift, A. G.; Green, A.; Mohanraj, R.; Kramer, S. F.; Churilov, L.; Linden, T.	Background and Purpose- We aimed to determine whether early mobilization after stroke affects subsequent cognitive function. Methods- AVERT (A Very Early Rehabilitation Trial) was an international, 56-site, phase 3 randomized controlled trial, conducted from 2006 to 2015. Participants were included if they were aged 18+, presented within 24 hours of stroke, and satisfied physiological limits for …	2018	Sep	Stroke	49	9	2147-2154	30354969	10.1161/strokeaha.118.022217	#2152	Cumming 2018	Exclusion reason: Wrong patient population;
Acupuncture on vascular cognitive impairment associated with cerebral small vessel disease: A systematic review and meta-analysis of randomized and non-randomized controlled trials	Tang, E. C. H.; Hung, C.; Lo, S. H. S.; Chau, J. P. C.; Mok, V. C. T.; Lau, A. Y. L.	Introduction: Cerebral small vessel disease (CSVD) is the most common cause of vascular cognitive impairment (VCI). Acupuncture has been used as a treatment approach to alleviate the symptoms caused by VCI. The aim was to conduct a systematic review and meta-analysis to evaluate the efficacy of acupuncture on VCI associated with CSVD. Methods: Twelve English and Chinese databases were searched fo…	2022		European Journal of Integrative Medicine	49				10.1016/j.eujim.2021.101403	#2153	Tang 2022	Exclusion reason: Syst-rev/meta of CT/RCT;	Aetiology: small vessel; Degree of CI: Cognitive impairment; Outcome: cognitive; Study Type: Meta; Study type: SystRev; Treatment type: device-related
EGb in the Treatment for Patients with VCI: A Systematic Review and Meta-Analysis	Zhan, M.; Sun, L.; Liu, J.; Zeng, Z.; Shen, W.; Li, H.; Wang, Y.; Han, F.; Shi, J.; Zeng, X.; Lu, X.; Zhang, Y.; Liao, X.	BACKGROUND: Ginkgo biloba extract (EGb) is widely used to treat impairments in memory, cognition, activities of daily living, inflammation, edema, stroke, Alzheimer's dementia, and aging. AIM: We aimed to evaluate the safety and efficacy of EGb in treating vascular cognitive impairment (VCI). METHODS: The systematic review was performed using the latest guidelines. We searched for EGb-related tri…	2021		Oxid Med Cell Longev	2021		8787684	34504643	10.1155/2021/8787684	#2160	Zhan 2021	Exclusion reason: Syst-rev/meta of CT/RCT;	Aetiology: vascular; Degree of CI: Cognitive impairment; Outcome: Hard; Outcome: cognitive; Study Type: Meta; Study type: SystRev; Treatment type: pharmacological
A pilot study of clinical cell therapy for patients with vascular dementia	Wang, Y.; Guo, X.; Liu, Y.; Li, Y.; Liu, Y.; Chen, D.; Xiao, J.; Gao, W.; Liu, Y.; Zhou, B.; Liu, R.; Liu, F.; Chen, W.; Guo, D.; Mao, G.; Huang, H.	Background: Vascular dementia (VD) is a series of clinical and neurophysiological manifestations caused by cerebrovascular disease. As the human lifespan increases, the number of people affected by age-related dementia is growing at an alarming pace, but no proved therapeutic methods can stop it from getting worse. Objective: To investigate the neurorestorative effects of injecting olfactory ensh…	2021		Journal of Neurorestoratology	9	2	137-150		10.26599/JNR.2021.9040011	#2164	Wang 2021	Exclusion reason: Wrong setting; Leonardo Pantoni (2022-02-04 03:15:54)(Select): Okay, escludiamo.; Federico Masserini (2022-02-02 08:14:20)(Select): I pazienti sono molto pochi (< 10) e lo studio è un pilota mirato alla safety prevalentemente, io lo escluderei; Giacomo Baso (2022-01-21 07:47:28)(Select): Non so se valga la pena di citarlo nella review...; Federico Masserini (2022-01-13 04:11:38)…	Aetiology: vascular; Degree of CI: dementia; Outcome: cognitive; Study type: RCT; Treatment type: pharmacological
Effectiveness and Safety of Acupuncture for Vascular Cognitive Impairment: A Systematic Review and Meta-Analysis	Su, X. T.; Sun, N.; Zhang, N.; Wang, L. Q.; Zou, X.; Li, J. L.; Yang, J. W.; Shi, G. X.; Liu, C. Z.	Background: Acupuncture may be a promising complementary therapy for vascular cognitive impairment (VCI) and has been extensively applied in China. However, its potential effects remain uncertain, and the clinical findings are inconsistent. This review aimed to systematically appraise the overall effectiveness and safety of acupuncture in treating VCI. Methods: To investigate the effects of acupu…	2021		Front Aging Neurosci	13		692508	34421571	10.3389/fnagi.2021.692508	#2168	Su 2021	Exclusion reason: Syst-rev/meta of CT/RCT;	Aetiology: vascular; Degree of CI: Cognitive impairment; Outcome: cognitive; Study Type: Meta; Study type: SystRev; Treatment type: device-related; Treatment type: pharmacological
The effects of computer-assisted cognitive rehabilitation on cognitive impairment after stroke: A systematic review and meta-analysis	Nie, P.; Liu, F.; Lin, S.; Guo, J.; Chen, X.; Chen, S.; Yu, L.; Lin, R.	OBJECTIVES: To determine the effectiveness of computer-assisted cognitive rehabilitation in improving cognitive function in patients with post-stroke cognitive impairment. BACKGROUND: In recent years, computer-assisted cognitive rehabilitation has been accepted as a good substitute or supplement for traditional cognitive rehabilitation. Some clinical randomised controlled trials have been carried…	2021	Aug 29	J Clin Nurs				34459041	10.1111/jocn.16030	#2186	Nie 2021	Exclusion reason: Syst-rev/meta of CT/RCT;	Aetiology: post-stroke; Degree of CI: Cognitive impairment; Outcome: Hard; Outcome: cognitive; Study Type: Meta; Study type: SystRev; Treatment type: rehabilitation
Neurocognitive effects of acupuncture in dementia: A brief literature review	Nicanord, E. J.; Raji, M.	Background: Dementia, including Alzheimer’s disease, is one of the biggest global public health challenges that stretches through generations. Given the limitations of current pharmacologic interventions, acupuncture has been proposed as a potential alternative to dementia therapy. We review the literature to find studies that illustrate the effects of acupuncture on mild cognitive impairment (MC…	2021		Alzheimer's and Dementia	17	S9			10.1002/alz.055566	#2187	Nicanord 2021	Exclusion reason: Data not available; Leonardo Pantoni (2022-01-19 02:18:28)(Select): Escludere per DATA NOT AVAILABLE; Federico Masserini (2022-01-18 05:24:45)(Select): Abstract di una revisione sistematica: escluderei; Federico Masserini (2022-01-18 05:24:00)(Select): NOTA: Abstract di conferenza;	Aetiology: post-stroke; Aetiology: vascular; Degree of CI: Cognitive impairment; Degree of CI: dementia; Outcome: cognitive; Study type: SystRev; Treatment type: device-related
Antipsychotics for agitation and psychosis in people with Alzheimer's disease and vascular dementia	Mühlbauer, V.; Möhler, R.; Dichter, M. N.; Zuidema, S. U.; Köpke, S.; Luijendijk, H. J.	BACKGROUND: Typical and atypical antipsychotics are widely used to treat agitation and psychosis in dementia. However, whether or not they are beneficial is uncertain. Some trials have yielded negative results and effectiveness may be outweighed by harms. OBJECTIVES: To assess the efficacy and safety of antipsychotics for the treatment of agitation and psychosis in people with Alzheimer's disease…	2021	Dec 17	Cochrane Database Syst Rev	12	12	Cd013304	34918337	10.1002/14651858.CD013304.pub2	#2190	Mühlbauer 2021	Exclusion reason: Syst-rev/meta of CT/RCT;	Aetiology: vascular; Degree of CI: dementia; Outcome: cognitive; Study Type: Meta; Study type: SystRev; Treatment type: pharmacological
ACTION OF SIMVASTATIN IN IMPROVING COGNITIVE FUNCTIONS IN VASCULAR DEMENTIA	Lazashvili, T.; Silagadze, T.; Kapetivadze, V.; Tabukashvili, R.; Maglapheridze, Z.; Kuparadze, M.	The purpose of this study was to determine the efficacy and safety of statins in improving cognitive function in patients with vascular dementia. As the most important etiological factors of the disease are atherosclerotic vascular lesions, one of the important areas of treatment is lipid metabolism analysis and drug treatment for dyslipidemia. 31 patients were selected for the study, ages 65-65 …	2021	Apr	Georgian Med News		313	98-101	34103439		#2204	Lazashvili 2021	Exclusion reason: Data not available; Federico Masserini (2022-01-21 06:06:19)(Select): Full-text non disponibile;	Aetiology: vascular; Degree of CI: dementia; Outcome: cognitive; Study type: CT; Treatment type: pharmacological
Acupuncture for post-stroke cognitive impairment: a systematic review and meta-analysis	Kuang, X.; Fan, W.; Hu, J.; Wu, L.; Yi, W.; Lu, L.; Xu, N.	OBJECTIVES: The aim of this study was to evaluate the effectiveness and safety of acupuncture for the treatment of post-stroke cognitive impairment (PSCI). METHODS: The Cochrane Library, Embase, Medline, China National Knowledge Infrastructure (CNKI), Chinese Science and Technology Periodical (VIP), Wanfang, and Chinese Biological Medicine (CBM) databases were electronically searched from their i…	2021	Dec	Acupunct Med	39	6	577-588	34074151	10.1177/09645284211009542	#2205	Kuang 2021	Exclusion reason: Syst-rev/meta of CT/RCT;	Aetiology: post-stroke; Degree of CI: Cognitive impairment; Outcome: cognitive; Study Type: Meta; Study type: SystRev; Treatment type: device-related
Folic Acid Treatment for Patients with Vascular Cognitive Impairment: A Systematic Review and Meta-Analysis	Gofir, A.; Wibowo, S.; Hakimi, M.; Putera, D. D.; Satriotomo, I.; Mustofa, M.	BACKGROUND: As the life expectancy of elderly people has drastically increased, the incidence of cardiovascular and cerebrovascular diseases in this population has proportionally grown. Vascular cognitive impairment (VCI) refers to all forms of cognitive disorder associated with cerebrovascular disease. Homocysteine has recently been recognized as a contributor to the pathomechanisms involved in …	2021	Nov 15	Int J Neuropsychopharmacol				34791275	10.1093/ijnp/pyab076	#2218	Gofir 2021	Exclusion reason: Syst-rev/meta of CT/RCT;	Aetiology: vascular; Degree of CI: Cognitive impairment; Outcome: cognitive; Outcome: imaging/lab/neurophys; Study Type: Meta; Study type: SystRev; Treatment type: pharmacological
Can we prevent poststroke cognitive impairment? An umbrella review of risk factors and treatments	Obaid, M.; Douiri, A.; Flach, C.; Prasad, V.; Marshall, I.	OBJECTIVES: Cognitive impairment poststroke is progressive. We aimed to synthesise the existing evidence evaluating risk factors and the effects of treatments to prevent/improve cognitive function in patients who had a stroke with cognitive impairment. DESIGN: Umbrella review. DATA SOURCE: Medline, PsycINFO, EMBASE, Cochrane and PROSPERO were searched from inception until 11 June 2019. ELIGIBILIT…	2020	Sep 9	BMJ Open	10	9	e037982	32912953	10.1136/bmjopen-2020-037982	#2240	Obaid 2020	Exclusion reason: Syst-rev/meta of CT/RCT;	Aetiology: post-stroke; Cognitively unimpaired; Degree of CI: Cognitive impairment; Outcome: cognitive; Study type: SystRev; Treatment type: pharmacological; Treatment type: rehabilitation
High-frequency repetitive transcranial magnetic stimulation (HF-rTMS) impacts activities of daily living of patients with post-stroke cognitive impairment: a systematic review and meta-analysis	Chen, X.; Liu, F.; Lyu, Z.; Xiu, H.; Hou, Y.; Tu, S.	Objective: To systematically evaluate the impact of high-frequency repetitive transcranial magnetic stimulation (HF-rTMS) on activities of daily living (ADLs) of patients with post-stroke cognitive impairment (PSCI). Data sources: Relevant studies published as of November 2022 (English and Chinese) were searched in Web of Science, PubMed, Embase, Cochrane Library, OVID, China Science and Technolo…	2023		Neurological Sciences	44	8	2699-2713		10.1007/s10072-023-06779-9	#2247	Chen 2023	Exclusion reason: Syst-rev/meta of CT/RCT;	Aetiology: post-stroke; Degree of CI: Cognitive impairment; Outcome: Hard; Study Type: Meta; Treatment type: device-related
The efficacy of acupuncture combined with other therapies in post stroke cognitive impairment: A network meta-analysis	Li, S.; Wang, D.; Zhang, Y.; Huo, H.; Liu, Y.; Wang, Y.; Zhao, D.; Dong, X.; Zhang, H.	Background: The network meta-analysis was used to evaluate the efficacy of acupuncture combined with other therapies in the treatment of post stroke cognitive impairment (PSCI). Methods: The China National Knowledge Infrastructure, Wanfang DATA, Vip Chinese Periodic Service Platform, PUBMED, Cochrane Library, Web of Science, and Embase were searched for randomized controlled trials (RCTs) publish…	2023		Medicine (United States)	102	29	E34086		10.1097/MD.0000000000034086	#2249	Li 2023	Exclusion reason: Syst-rev/meta of CT/RCT;	Aetiology: post-stroke; Degree of CI: Cognitive impairment; Outcome: cognitive; Study Type: Meta; Study type: RCT; Treatment type: device-related
Isosorbide Mononitrate and Cilostazol Treatment in Patients With Symptomatic Cerebral Small Vessel Disease: The Lacunar Intervention Trial-2 (LACI-2) Randomized Clinical Trial	Wardlaw, J.M.; Woodhouse, L.J.; Mhlanga, I.I.; Oatey, K.; Heye, A.K.; Bamford, J.; Cvoro, V.; Doubal, F.N.; England, T.; Hassan, A.; Montgomery, A.; O'Brien, J.T.; Roffe, C.; Sprigg, N.; Werring, D.J.; Bath, P.M.	Importance: Cerebral small vessel disease (cSVD) is a common cause of stroke (lacunar stroke), is the most common cause of vascular cognitive impairment, and impairs mobility and mood but has no specific treatment. Objective: To test the feasibility, drug tolerability, safety, and effects of 1-year isosorbide mononitrate (ISMN) and cilostazol treatment on vascular, functional, and cognitive outco…	2023		JAMA Neurology	80	7	682-692		10.1001/jamaneurol.2023.1526	#2250	Wardlaw 2023	Exclusion reason: Wrong patient population; Claudia Gendarini (2023-12-15 02:53:46)(Select): Confermo, cognitive impairment non è un criterio di inclusione. Nella tabella delle caratteristiche al baseline è riportato il punteggio medio del MoCA nei vari gruppi, è 26 (23-28) in tutti i gruppi. Lo escluderei; Federico Masserini (2023-11-14 23:06:22)(Screen): I pazienti inclusi mi sembrano cognitive…	Aetiology: small vessel; Degree of CI: Cognitive impairment; Outcome: Hard; Outcome: cognitive; Study type: RCT; Treatment type: pharmacological
Meta-analysis of the efficacy of acupuncture in the treatment of the vascular cognitive impairment associated with cerebral small vessel disease	Huang, X.-T.; Chen, C.-Y.; Zhang, Q.-F.; Lu, L.-H.; She, Y.-L.; Fang, X.-Y.	Objective: To systematically evaluate the efficacy and safety of acupuncture in the treatment of the vascular cognitive impairment (VCI) associated with cerebral small vessel disease (CSVD–VCI) and to provide a theoretical basis for clinical acupuncture treatment for CSVD–VCI. Method: Various databases, including China National Knowledge Infrastructure, Wanfang Data, Chinese Science and Technolog…	2023		Explore	19	4	509-518		10.1016/j.explore.2022.10.019	#2251	Huang 2023	Exclusion reason: Syst-rev/meta of CT/RCT;	Aetiology: small vessel; Degree of CI: Cognitive impairment; Outcome: cognitive; Study Type: Meta; Treatment type: device-related
Meta-analysis of clinical efficacy and safety of yangxuenao granules combined with cholinesterase inhibitors in the treatment of vascular cognitive impairment	Peng, C.; Zhou, D.		2023		Minerva Medica	114	3	399-401		10.23736/S0026-4806.22.08339-2	#2258	Peng 2023	Exclusion reason: Syst-rev/meta of CT/RCT; Federico Masserini (2023-11-21 20:51:11)(Screen): Lettera all'editore su una meta-analisi;	Aetiology: vascular; Degree of CI: Cognitive impairment; Outcome: Hard; Outcome: cognitive; Study Type: Meta; Treatment type: pharmacological
Network Meta-analysis of traditional Chinese medicine injection in treatment of vascular dementia	Ren, P.; Li, Y.; Wang, W.; Zhao, X.-K.; Liu, K.	Objective To evaluate the efficacy and safety of traditional Chinese medicine (TCM) injection in the treatment of vascular dementia. Methods Randomized controlled trials (RCTs) of TCM injection in the treatment of vascular dementia were collected by computer retrieval from PubMed, Cochrane Library, Embase, Web of Science, Wanfang, VIP, CNKI, and CBM. The search time was from the establishment to …	2023		Chinese Traditional and Herbal Drugs	54	9	2863-2878		10.7501/j.issn.0253-2670.2023.09.019	#2260	Ren 2023	Exclusion reason: Wrong language; Giacomo Baso (2023-12-14 07:36:09)(Select): Molto interessante come network meta-analysis....;	Aetiology: vascular; Degree of CI: dementia; Outcome: cognitive; Study Type: Meta; Treatment type: pharmacological
Transcranial Direct Current Stimulation for Global Cognitive Functioning and Ability in Daily Life Activities in Post-stroke Cognitive Impairment: A Systematic Review and Meta-Analysis	Lyu, Z.; Liu, F.; Xiu, H.; Tu, S.; Lin, R.	OBJECTIVE: To determine the efficacy of transcranial direct current stimulation (tDCS) on global cognition and ability in daily life activities (ADL) of patients with Post-stroke cognitive impairment (PSCI). DESIGN: Nine electronic databases were searched from their respective inceptions through Jan 2022. We included the randomized controlled trials (RCTs) that used tDCS for PSCI and included at …	2023		American journal of physical medicine & rehabilitation		(Lyu Z.; Xiu H.; Tu S.) Nursing College, Fujian University of Traditional Chinese Medicine, Fuzhou, Fujian, China(Lin R.) Academy of Integrative Medicine, Fujian University of Traditional Chinese Medicine, China(Liu F.)			10.1097/PHM.0000000000002263	#2263	Lyu 2023	Exclusion reason: Syst-rev/meta of CT/RCT; Federico Masserini (2023-12-22 19:56:49)(Select): Full-text reperito; Federico Masserini (2023-12-21 19:21:26)(Select): FULL TEXT NON DISPONIBILE > IN ATTESA RISPOSTA BIBLIOTECA;	Aetiology: post-stroke; Degree of CI: Cognitive impairment; Outcome: Hard; Outcome: cognitive; Study Type: Meta; Treatment type: device-related
Efficacy and safety of oxiracetam in patients with vascular cognitive impairment: A multicenter, randomized, double-blinded, placebo-controlled, phase IV clinical trial	Lim, J.-S.; Lee, J.; Kang, Y.; Park, H.-T.; Kim, D.-E.; Cha, J.-K.; Park, T.H.; Heo, J.-H.; Lee, K.B.; Park, J.-M.; Oh, M.S.; Kim, E.-G.; Chang, D.-I.; Heo, S.H.; Park, M.-S.; Park, H.; Yi, S.; Lee, Y.B.; Park, K.-Y.; Lee, S.J.; Kim, J.G.; Cho, K.-H.; Rha, J.-H.; Kim, Y.-I.; Lee, J.H.; Choi, J.C.; Oh, K.-M.; Kwon, J.-H.; Kim, C.; Park, J.-H.; Jung, K.-H.; Sung, S.M.; Chung, J.-W.; Lee, Y.-S.; Kim…	Background: Oxiracetam may have a modest effect on preventing cognitive decline. Exercise can also enhance cognitive function. This trial aims to investigate the effect of oxiracetam on post-stroke cognitive impairment and explore whether this effect is modified by exercise. Furthermore, the mechanisms that mediate this effect will be investigated through a neural network analysis. Methods: This …	2023		Contemporary Clinical Trials	126	(Lim J.-S.) Department of Neurology, Asan Medical Center, University of Ulsan College of Medicine, Seoul, South Korea(Lee J.) Department of Biostatistics, Korea University, Seoul, South Korea(Kang Y.) Department of Psychology, Hallym University, Chuncheon			10.1016/j.cct.2023.107108	#2270	Lim 2023	Exclusion reason: Wrong patient population; Federico Masserini (2023-12-21 19:56:27)(Select): Mi sembra uno studio di prevenzione > come criterio di inclusione c'è l'avere un "declino cognitivo soggettivo" ed escludono i pazienti con CDR >= 1...;	Aetiology: post-stroke; Degree of CI: Cognitive impairment; Outcome: cognitive; Outcome: imaging/lab/neurophys; Study type: RCT; Treatment type: pharmacological
Study protocol for a phase III randomised controlled trial of Sailuotong (SLT) for vascular dementia and Alzheimer’s disease with cerebrovascular disease	Karamacoska, D.; Chan, D.K.Y.; Leung, I.; Liu, J.-X.; Brodaty, H.; Fahey, P.P.; Bensoussan, A.; Chang, D.H.	Vascular dementia (VaD) accounts for 15–20% of all dementia cases. It is a syndrome of acquired cognitive impairment with a complex pathophysiological basis. A novel herbal formulation (Sailuotong; SLT) consisting of Panax ginseng C.A Mey, Ginkgo biloba L and Crocus sativus L extracts was developed to treat VaD. Preclinical animal studies found significant improvements in memory and in pathogenic…	2023		PLoS ONE	18	3 March			10.1371/journal.pone.0265285	#2272	Karamacoska 2023	Exclusion reason: Protocol; Federico Masserini (2023-12-04 22:10:51)(Screen): Escluderei al round full-text; Claudia Gendarini (2023-11-19 05:24:01)(Screen): Mi sembra un protocollo ;	Aetiology: vascular; Degree of CI: dementia; Ongoing study; Outcome: cognitive; Study type: RCT; Treatment type: pharmacological
Effects of moxibustion on cognition and activities of daily living in post-stroke cognitive impairment: A systematic review and meta-analysis of randomized controlled trials	Liu, F.; Lyu, Z.; Lin, S.; Li, Z.; Xiu, H.	BACKGROUND: Post-stroke cognitive impairment (PSCI) imposes a huge burden on patients and society as a whole; however, unequivocally effective treatments for PSCI are still lacking. Therefore, the exploration of effective and safe non-pharmacological treatment modalities for PSCI is a key imperative. Moxibustion has been widely used for cognitive rehabilitation; however, there is a paucity of sys…	2023		Journal of nursing scholarship : an official publication of Sigma Theta Tau International Honor Society of Nursing	55	2	464-476		10.1111/jnu.12846	#2273	Liu 2023	Exclusion reason: Syst-rev/meta of CT/RCT;	Aetiology: post-stroke; Degree of CI: Cognitive impairment; Outcome: Hard; Outcome: cognitive; Study Type: Meta; Study type: SystRev; Treatment type: device-related
Effects of cannabidiol on behavioral and psychological symptoms of vascular dementia: a randomized, doubleblind, placebo-controlled trial.	Pessoa, R.M.D.P.P.; Chagas, M.H.N.	Introduction: Vascular dementia (VD) is the second most common cause of dementia and is characterized by cerebrovascular changes causing cognitive impairment. In patients with VD, behavioral and psychological symptoms of dementia (BPSD) are heterogeneous and highly prevalent manifestations that can arise in the course of dementia and bring suffering to the individual and his family. Currently, ph…	2023		European Psychiatry	66	(Pessoa R.M.D.P.P.; Chagas M.H.N.) University of São Paulo, Ribeirão Preto, Brazil(Chagas M.H.N.) Bairral Institute of Psychiatry, Itapira, Brazil	S78		10.1192/j.eurpsy.2023.250	#2275	Pessoa 2023	Exclusion reason: Data not available; Federico Masserini (2023-12-06 01:24:46)(Select): CONFERENCE ABSTRACT;	Aetiology: vascular; Degree of CI: dementia; Outcome: Hard; Outcome: cognitive; Study type: RCT; Treatment type: pharmacological
Effects of repetitive transcranial magnetic stimulation on post-stroke patients with cognitive impairment: A systematic review and meta-analysis	Li, K.-P.; Sun, J.; Wu, C.-Q.; An, X.-F.; Wu, J.-J.; Zheng, M.-X.; Hua, X.-Y.; Xu, J.-G.	Background: Post-stroke cognitive impairment (PSCI) is one of the common symptoms in stroke survivors, by which their quality of life and rehabilitation progress are severely limited. Repetitive transcranial magnetic stimulation (rTMS) has been proven to regulate cognition in a non-invasive way. However, the inconsistency in its effectiveness on PSCI reported in previous studies cannot be ruled o…	2023		Behavioural Brain Research	439	(Li K.-P.; Xu J.-G., xjg@shutcm.edu.cn) School of Rehabilitation Science, Shanghai University of Traditional Chinese Medicine, Shanghai, China(Sun J.; Wu C.-Q.) School of Nursing, Shanghai University of Traditional Chinese Medicine, 1200 Cailun Road, Shan			10.1016/j.bbr.2022.114229	#2278	Li 2023	Exclusion reason: Syst-rev/meta of CT/RCT; Federico Masserini (2023-12-21 02:57:16)(Select): Ho ricaricato quello corretto: ma comunque è una meta-analisi; Giacomo Baso (2023-12-14 07:30:10)(Select): pdf errato;	Aetiology: post-stroke; Degree of CI: Cognitive impairment; Outcome: Hard; Outcome: cognitive; Study Type: Meta; Treatment type: device-related
Acupuncture treatment vs. cognitive rehabilitation for post-stroke cognitive impairment: A systematic review and meta-analysis of randomized controlled trials	Liu, Y.; Chen, F.; Qin, P.; Zhao, L.; Li, X.; Han, J.; Ke, Z.; Zhu, H.; Wu, B.	Background: Cognitive impairment is one of the common sequelae after stroke, which not only hinders the recovery of patients but also increases the financial burden on families. In the absence of effective therapeutic measures, acupuncture treatment has been widely used in China to treat post-stroke cognitive impairment (PSCI), but the specific efficacy is unclear. Therefore, this review aimed to…	2023		Frontiers in Neurology	14	(Liu Y.; Chen F., ecfy_2005@163.com; Qin P.; Zhao L.; Li X.; Han J.; Ke Z.; Zhu H.; Wu B.) Department of Acupuncture, First Teaching Hospital of Tianjin University of Traditional Chinese Medicine, Tianjin, China(Liu Y.; Chen F., ecfy_2005@163.com; Qin P.;			10.3389/fneur.2023.1035125	#2279	Liu 2023	Exclusion reason: Syst-rev/meta of CT/RCT;	Aetiology: post-stroke; Degree of CI: Cognitive impairment; Outcome: cognitive; Study Type: Meta; Treatment type: device-related; Treatment type: rehabilitation
The effect of trigona honey supplement therapy on vascular cognitive impairment in acute ischemic stroke patients	Zarim, M.H.A.; Halim, S.A.; Hashim, S.	Background: Vascular cognitive impairment (VCI) is a common and potentially disabling effect of stroke. Despite the significance of VCI, there is a disproportionally low level of research engagement in stroke care. The effect of trigona honey is worth to be explored for its potential to halt the progression of VCI. Objectives: The primary objective of this study was to compare the level of cognit…	2023		International Journal of Cardiology	373	(Zarim M.H.A.; Halim S.A.) Department of Internal Medicine, Universiti Sains Malaysia, Malaysia(Hashim S.) Department of Neurosciences, Universiti Sains Malaysia, Malaysia	13		10.1016/j.ijcard.2023.01.058	#2281	Zarim 2023	Exclusion reason: Data not available; Federico Masserini (2023-12-06 01:25:16)(Select): CONFERENCE ABSTRACT;	Aetiology: post-stroke; Degree of CI: Cognitive impairment; Outcome: Hard; Outcome: cognitive; Study type: RCT; Treatment type: pharmacological
Clinical efficacy of Danshen preparation in the treatment of vascular cognitive impairment: A systematic review and meta-analysis	Li, Y.; Yao, Y.; Cao, X.; Yi, N.; Chen, A.; Li, J.; Wu, M.	Ethnopharmacological relevance: Danshen preparations are widely used in the treatment of ischaemic cerebrovascular disease. However, the clinical efficacy of such preparations remains unclear. Consequently, Danshen preparations are used to a lesser extent in vascular cognitive impairment (VCI). Aim of the study: In this study, we aimed to systematically assess the clinical efficacy and safety of …	2023		Frontiers in Aging Neuroscience	14	(Li Y.; Yao Y.; Wu M., mhuawu@163.com) Jiangsu Provincial Hospital of Chinese Medicine, Affiliated Hospital of Nanjing University of Chinese Medicine, Nanjing, China(Li Y.; Cao X.; Yi N.; Chen A.) Nanjing University of Chinese Medicine, Nanjing, China(Li			10.3389/fnagi.2022.1090665	#2283	Li 2023	Exclusion reason: Syst-rev/meta of CT/RCT; Giacomo Baso (2023-11-16 02:28:19)(Screen): "Ethnopharmacological"...;	Aetiology: vascular; Degree of CI: Cognitive impairment; Outcome: Hard; Outcome: cognitive; Study Type: Meta; Study type: SystRev; Treatment type: pharmacological
Therapeutic effect of different-frequency repetitive transcranial magnetic stimulations on post-stroke cognitive impairment: a Meta-analysis	Yikun, Y.; Jialin, W.; Junzhi, S.	OBJECTIVE: Post-stroke cognitive impairment (PSCI) is mainly manifested as impairment of attention, orientation, memory and visuospatial functions. Reptranscranial magnetic stimulation can stimulate brain nerve cells, change the action potential of nerve cells, and improve brain cognitive functions such as speech, memory, attention, and executive ability. This study systematically evaluated the e…	2023		Chinese Journal of Tissue Engineering Research	27	20	3274-3280		10.12307/2023.150	#2284	Yikun 2023	Exclusion reason: Data not available; Federico Masserini (2023-12-06 01:25:47)(Select): FULL-TEXT NOT AVAILABLE > EXCLUDE;	Aetiology: post-stroke; Degree of CI: Cognitive impairment; Outcome: Hard; Outcome: cognitive; Outcome: imaging/lab/neurophys; Study Type: Meta; Treatment type: device-related
Quality of the Evidence Supporting the Role of Acupuncture Interventions for Vascular Dementia	Shi, H.; Zhang, X.; Si, G.; Jia, H.	Background: Inflammation is an important pathogenesis of vascular dementia (VaD), and the regulatory effect of acupuncture on neuroinflammation has received extensive attention. There is conflicting evidence regarding the efficacy and safety of acupuncture for postpartum VaD. This overview aims to systematically evaluate systematic reviews/meta-analyses (SRs/MAs) of acupuncture on VaD. Methods: F…	2023		Neuropsychiatric Disease and Treatment	19	(Shi H.; Si G.) Shandong Provincial Hospital Affiliated to Shandong First Medical University, Jinan, China(Shi H.; Si G.) Shandong University of Traditional Chinese Medicine, Jinan, China(Zhang X.) Key Laboratory of Chinese Internal Medicine of Ministry o	27-48		10.2147/NDT.S389924	#2285	Shi 2023	Exclusion reason: Syst-rev/meta of CT/RCT;	Aetiology: vascular; Degree of CI: dementia; Outcome: cognitive; Study Type: Meta; Treatment type: device-related
Is Citicoline Effective in Preventing and Slowing Down Dementia?—A Systematic Review and a Meta-Analysis	Bonvicini, M.; Travaglini, S.; Lelli, D.; Antonelli Incalzi, R.; Pedone, C.	Background: Cognitive impairment is a staggering personal and societal burden; accordingly, there is a strong interest in potential strategies for its prevention and treatment. Nutritional supplements have been extensively investigated, and citicoline seems to be a promising agent; its role in clinical practice, however, has not been established. We systematically reviewed studies on the effect o…	2023		Nutrients	15	2			10.3390/nu15020386	#2288	Bonvicini 2023	Exclusion reason: Syst-rev/meta of CT/RCT;	Aetiology: post-stroke; Degree of CI: dementia; Outcome: cognitive; Study Type: Meta; Study type: SystRev; Treatment type: pharmacological
Therapeutic effects of repetitive transcranial magnetic stimulation on cognitive impairment in stroke patients: a systematic review and meta-analysis	Gong, C.; Hu, H.; Peng, X.-M.; Li, H.; Xiao, L.; Liu, Z.; Zhong, Y.-B.; Wang, M.-Y.; Luo, Y.	Background: In recent years, repetitive transcranial magnetic stimulation (rTMS) has emerged as a noninvasive and painless treatment for post-stroke cognitive impairment (PSCI). However, few studies have analyzed the intervention parameters of cognitive function and the effectiveness and safety of rTMS for treating patients with PSCI. Thus, this meta-analysis aimed to analyze the interventional p…	2023		Frontiers in Human Neuroscience	17	(Gong C.; Hu H.; Peng X.-M.) Gannan Medical University, Jiangxi, Ganzhou, China(Gong C.; Hu H.; Peng X.-M.; Li H.; Xiao L.; Liu Z.; Zhong Y.-B., zhongyb2010@163.com; Wang M.-Y., wmy.gmu.kf@gmail.com; Luo Y., 735083566@qq.com) Department of Rehabilitation			10.3389/fnhum.2023.1177594	#2293	Gong 2023	Exclusion reason: Syst-rev/meta of CT/RCT;	Aetiology: post-stroke; Degree of CI: Cognitive impairment; Outcome: cognitive; Study Type: Meta; Treatment type: device-related
Effects of excitatory transcranial magnetic stimulation over the different cerebral hemispheres dorsolateral prefrontal cortex for post-stroke cognitive impairment: a systematic review and meta-analysis	Han, K.; Liu, J.; Tang, Z.; Su, W.; Liu, Y.; Lu, H.; Zhang, H.	Background: Post-stroke cognitive impairment (PSCI) is a significant health concern. Transcranial magnetic stimulation (TMS) is considered a promising rehabilitation therapy for improving cognition, and the effects of excitatory TMS on PSCI have received much attention in recent years. However, the effects of different cerebral hemispheres on excitatory TMS treatment of cognitive impairment have …	2023		Frontiers in Neuroscience	17	(Han K.; Liu J.; Tang Z.; Su W.; Liu Y.; Lu H.; Zhang H., crrczh2020@163.com) School of Rehabilitation, Capital Medical University, Beijing, China(Han K.; Liu J.; Tang Z.; Su W.; Liu Y.; Lu H.; Zhang H., crrczh2020@163.com) China Rehabilitation Research C			10.3389/fnins.2023.1102311	#2294	Han 2023	Exclusion reason: Syst-rev/meta of CT/RCT;	Aetiology: post-stroke; Degree of CI: Cognitive impairment; Outcome: cognitive; Study Type: Meta; Study type: SystRev; Treatment type: device-related
Efficacy of acupuncture and pharmacological therapies for vascular cognitive impairment with no dementia: a network meta-analysis	Li, R.; Xu, C.; Zhong, P.; Wang, K.; Luo, Y.; Xiao, L.; Dai, X.; Han, J.; Zhang, X.	Background and objective: Vascular cognitive impairment with no dementia (VCIND) is considered to be the prodromal stage of vascular dementia, characterized by insidious onset. Although acupuncture and drug therapies are effective, the optimal therapy for VCIND remains to be further determined. Therefore, we conducted a network meta-analysis to compare the effectiveness of acupuncture therapies a…	2023		Frontiers in Aging Neuroscience	15	(Li R.; Xu C.; Wang K.; Luo Y.; Xiao L.; Dai X.; Han J.; Zhang X., xzzhang@tjutcm.edu.cn) Department of Acupuncture and Moxibustion, First Teaching Hospital of Tianjin University of Traditional Chinese Medicine, Tianjin, China(Li R.; Xu C.; Wang K.; Luo Y			10.3389/fnagi.2023.1181160	#2297	Li 2023	Exclusion reason: Syst-rev/meta of CT/RCT;	Aetiology: vascular; Degree of CI: Cognitive impairment; Outcome: cognitive; Study Type: Meta; Study type: SystRev; Treatment type: device-related
Therapeutic strategies in vascular cognitive impairment: A systematic review of population, intervention, comparators, and outcomes	Masserini, F.; Baso, G.; Gendarini, C.; Pantoni, L.	Introduction: Vascular cognitive impairment (VCI) is a common and heterogeneous condition, clinically and pathophysiologically, that still lacks approved treatment. Methods: We reviewed evidence from randomized and non-randomized clinical trials in VCI to explore whether any therapeutic option warrants further investigation and to assess possible flaws in previous studies. Results: We identified …	2023		Alzheimer's and Dementia		(Masserini F.; Baso G.; Gendarini C.; Pantoni L., leonardo.pantoni@unimi.it) Neuroscience Research Center, Department of Biomedical and Clinical Sciences, University of Milan, Milan, Italy(Masserini F.; Baso G.; Gendarini C.; Pantoni L., leonardo.pantoni@			10.1002/alz.13409	#2301	Masserini 2023	Exclusion reason: Syst-rev/meta of CT/RCT; Giacomo Baso (2023-12-14 04:02:15)(Select): Davvero, segnalo che però è già la seconda volta che lo becco, duplicate?; Federico Masserini (2023-11-21 20:56:55)(Screen): Bello questo articolo, nulla da dire;	Aetiology: vascular; Degree of CI: Cognitive impairment; Outcome: Hard; Outcome: cognitive; Outcome: imaging/lab/neurophys; Study type: SystRev; Treatment type: device-related; Treatment type: pharmacological; Treatment type: rehabilitation
Comparative efficacy and safety of multiple acupuncture therapies for post stroke cognitive impairment: a network meta-analysis of randomized controlled trials	Liu, Y.; Zhao, L.; Chen, F.; Li, X.; Han, J.; Sun, X.; Bian, M.	Background: Acupuncture therapy has been widely used to treat post-stroke cognitive impairment (PSCI). However, acupuncture therapy includes multiple forms. Which acupuncture therapy provides the best treatment outcome for patients with PSCI remains controversial. Objective: We aimed to compare and evaluate the efficacy and safety of different acupuncture-related therapies for PSCI in an attempt …	2023		Frontiers in Neurology	14	(Liu Y.; Zhao L.; Chen F., ecfy_2005@163.com; Li X.; Han J.; Sun X.; Bian M.) Department of Acupuncture, First Teaching Hospital of Tianjin University of Traditional Chinese Medicine, Tianjin, China(Liu Y.; Zhao L.; Chen F., ecfy_2005@163.com; Li X.; Han			10.3389/fneur.2023.1218095	#2303	Liu 2023	Exclusion reason: Syst-rev/meta of CT/RCT;	Aetiology: post-stroke; Degree of CI: Cognitive impairment; Outcome: Hard; Outcome: cognitive; Study Type: Meta; Treatment type: device-related
Comparison of multiple acupoints combination in the treatment of post-stroke cognitive impairment A network meta-analysis	Li, R.-Y.; Chen, K.-Y.; Zheng, H.-Y.; Tian, Y.; Yu, Q.; Xu, L.	Background: To evaluate the efficacy of multiple acupoint combinations for the treatment of post-stroke cognitive impairment (PSCI) using a network meta-analysis method. Methods: Searches for clinical randomized controlled trials (RCTs) of various types of acupuncture treatments for post-stroke cognitive dysfunction were conducted, data were extracted from studies selected according to the inclus…	2022		Medicine (United States)	101	52	E32383		10.1097/MD.0000000000032383	#2311	Li 2022	Exclusion reason: Syst-rev/meta of CT/RCT;	Aetiology: post-stroke; Degree of CI: Cognitive impairment; Outcome: cognitive; Study Type: Meta; Study type: SystRev; Treatment type: device-related
A network meta-analysis on the improvement of cognition in patients with vascular dementia by different acupuncture therapies	Wen, J.; Cao, Y.; Chang, S.; Huang, Q.; Zhang, Z.; Wei, W.; Yao, J.; Pei, H.; Li, H.	Introduction: The second most prevalent cause of dementia is vascular dementia (VaD). Furthermore, acupuncture is a relatively safe and effective traditional therapy for individuals with VaD. We performed a network meta-analysis to assess the effectiveness and safety of various acupuncture therapies for VaD based on existing research. Methods: We searched six electronic databases to screen for ra…	2022		Frontiers in Neuroscience	16	(Wen J.; Huang Q.) Graduate College, Beijing University of Chinese Medicine, Beijing, China(Wen J.; Cao Y.; Chang S.; Huang Q.; Zhang Z.; Yao J.; Pei H., phxydoctor@126.com) Department of Geriatrics, Xiyuan Hospital, China Academy of Chinese Medical Scien			10.3389/fnins.2022.1053283	#2312	Wen 2022	Exclusion reason: Syst-rev/meta of CT/RCT;	Aetiology: vascular; Degree of CI: dementia; Outcome: cognitive; Study Type: Meta; Treatment type: device-related
Efficacy and safety of Dengyinnaotong Capsule in patients with Cognitive impairment caused by cerebral Small Vessel Disease: study protocol of a multicenter, randomized, open-label, controlled trial (De-CSVD trial)	Li, Y.-X.; Li, J.-C.; Tian, M.; Zheng, M.-Y.; Zhang, L.-P.; Zhang, J.-L.; Yu, F.; Li, Y.-Z.; Zhang, Q.-H.	Background: Cerebral small vessel disease (CSVD) is a common syndrome in the older population, with a prevalence ranging from 5% in subjects aged 50 years to almost 100% in those aged 90 years and older. It is regarded to be a major cause of vascular cognitive impairment. Existing prevention and treatment approaches have not yet shown ideal clinical outcomes. Dengyinnaotong Capsule has shown grea…	2022		Trials	23	1			10.1186/s13063-022-06646-6	#2314	Li 2022	Exclusion reason: Protocol;	Aetiology: small vessel; Degree of CI: Cognitive impairment; Outcome: cognitive; Study type: RCT; Treatment type: pharmacological
A pilot randomized controlled trial of WeiNaoKang (SaiLuoTong) in treating vascular dementia	Liu, J.; Chang, D.; Cordato, D.; Lee, K.; Dixson, H.; Bensoussan, A.; Chan, D.K.Y.	Objective: WeiNaoKang (or SaiLuoTong) is an herbal formula consisting of ginkgo, ginseng, and saffron. Our objective was to investigate if WeiNaoKang could improve cognitive function and cerebral perfusion in patients suffering from vascular dementia. Methods: A 16-week randomized double-blind, placebo-controlled trial was carried out in the setting of a memory disorder clinic at a single center.…	2022		Aging Medicine	5	4	246-256		10.1002/agm2.12230	#2316	Liu 2022	Exclusion reason: Wrong patient population; Federico Masserini (2023-12-21 20:05:53)(Select): Mi sembra che includano nella popolazione VaD anche le mixed dementia;
THERAPEUTIC STRATEGIES IN VASCULAR COGNITIVE IMPAIRMENT: A SYSTEMATIC REVIEW	Masserini, F.; Gendarini, C.; Baso, G.; Pantoni, L.	Vascular cognitive impairment (VCI) is a common condition, encompassing heterogeneous clinical and pathophysiological conditions. Currently, no approved treatment exists for VCI. We aimed to perform a systematic review of therapeutic strategies in this high-burden condition. 1756 unique medical entries indexed by two widely employed search engines, PubMed® and Embase®, on clinical interventional …	2022		Neurological Sciences	43	(Masserini F.; Gendarini C.; Baso G.; Pantoni L.) Stroke and Dementia Lab, Department of Biomedical and Clinical Sciences, University of Milan, Milano, Italy	S161		10.1007/s10072-022-06531-9	#2320	Masserini 2022	Exclusion reason: Syst-rev/meta of CT/RCT; Claudia Gendarini (2023-11-19 05:28:49)(Select): attenzione abstract SIN;	Aetiology: vascular; Degree of CI: Cognitive impairment; Outcome: Hard; Outcome: cognitive; Relevant literature; Study type: SystRev; Treatment type: device-related; Treatment type: pharmacological; Treatment type: rehabilitation
Effectiveness of acupuncture for patients with vascular dementia: A systematic review and meta-analysis	Chen, Y.; Wang, H.; Sun, Z.; Su, X.; Qin, R.; Li, J.; Sun, W.	Objectives: This meta-analysis assessed the treatment effectiveness of acupuncture in patients with vascular dementia. Methods: The PubMed, Embase, Cochrane library, and China National Knowledge Infrastructure were searched to identify eligible randomized controlled trials (RCTs). The odds ratios (ORs) and weighted mean differences (WMDs) with 95 % confidence intervals (CIs) were used to assess t…	2022		Complementary Therapies in Medicine	70	(Chen Y.; Wang H.; Su X.; Qin R.) The Fifth Department of Acupuncture, The First Affiliated Hospital of Heilongjiang University of Traditional Chinese Medicine, Harbin, China(Sun Z., Sunlaoshi006@163.com; Li J.; Sun W.) Heilongjiang University of Chinese			10.1016/j.ctim.2022.102857	#2321	Chen 2022	Exclusion reason: Syst-rev/meta of CT/RCT;	Aetiology: vascular; Degree of CI: dementia; Outcome: Hard; Outcome: cognitive; Study Type: Meta; Treatment type: device-related
Systematic review and meta-analysis of acupuncture in the treatment of cognitive impairment after stroke	Wang, Z.-Z.; Sun, Z.; Zhang, M.-L.; Xiong, K.; Zhou, F.	Background: We aim to make a systematic evaluation of the clinical efficacy of acupuncture in the treatment of cognitive impairment after stroke, to provide evidence-based medical evidence for clinical practice. Methods: We searched all the randomized controlled trials of China National Knowledge Infrastructure, Wan fang data knowledge service platform, VIP Chinese periodical service platform ful…	2022		Medicine (United States)	101	41	E30461		10.1097/MD.0000000000030461	#2324	Wang 2022	Exclusion reason: Syst-rev/meta of CT/RCT;	Aetiology: post-stroke; Degree of CI: Cognitive impairment; Outcome: Hard; Outcome: cognitive; Study Type: Meta; Treatment type: device-related
Gunao-Yizhi decoction combined with donepezil for vascular dementia: A systematic review and meta-analysis	Hu, Y.; Zhang, L.; Guan, X.; Hou, H.; Bi, S.; Liu, C.; Li, M.; Wang, K.	Background: Gunao-Yizhi decoction has the effects of supplementing intelligence, strengthening marrow, resolving phlegm, and reducing turbidity. It is clinically used for the treatment of vascular dementia (VaD). However, there is still a lack of systematic evaluation of its efficacy and safety. This review conducted a systematic review of the current evidence on the efficacy and safety of Gunao-…	2022		Medicine (United States)	101	40	E30971		10.1097/MD.0000000000030971	#2327	Hu 2022	Exclusion reason: Syst-rev/meta of CT/RCT;	Aetiology: vascular; Degree of CI: dementia; Outcome: Hard; Outcome: cognitive; Outcome: imaging/lab/neurophys; Study Type: Meta; Study type: SystRev; Treatment type: pharmacological
Multicenter randomized controlled trial of the effects of individual reminiscence therapy on cognition, depression and quality of life: Analysis of a sample of older adults with Alzheimer's disease and vascular dementia	Pérez-Sáez, E.; Justo-Henriques, S.I.; Alves Apóstolo, J.L.	Objective: To determine the effectiveness of a 13-week individual reminiscence therapy (RT) intervention on cognition, memory, executive function, mood, and quality of life of people with Alzheimer's disease and vascular dementia. Method: Non-protocolized analysis using data from a larger multicenter, single-blind, randomized, parallel two-arm RCT of RT for people with neurocognitive disorders. A…	2022		The Clinical neuropsychologist	36	7	1975-1996		10.1080/13854046.2021.1871962	#2331	Pérez-Sáez 2022	Exclusion reason: Wrong patient population; Federico Masserini (2023-12-21 02:53:11)(Select): Non sono separati per eziologia (AD e VaD) > escludere; Federico Masserini (2023-11-21 20:58:49)(Screen): Da vedere se i risultati sono separati tra i due gruppi;	Aetiology: vascular; Degree of CI: dementia; Outcome: cognitive; Study type: CT; Treatment type: rehabilitation
Comparative efficacy of 5 non-pharmacological therapies for adults with post-stroke cognitive impairment: A Bayesian network analysis based on 55 randomized controlled trials	Li, Z.; Yang, L.; Qiu, H.; Wang, X.; Zhang, C.; Zhang, Y.	Background: As a common sequela after stroke, cognitive impairment negatively impacts patients' activities of daily living and overall rehabilitation. Non-pharmacological therapies have recently drawn widespread attention for their potential in improving cognitive function. However, the optimal choice of non-pharmacological therapies for post-stroke cognitive impairment (PSCI) is still unclear. H…	2022		Frontiers in Neurology	13	(Li Z.; Yang L.; Zhang C.; Zhang Y., zhangyuejuanhuli@163.com) Department of Nursing, The First Affiliated Hospital of Hunan University of Chinese Medicine, Changsha, China(Qiu H.; Wang X.) School of Nursing, Hunan University of Chinese Medicine, Changsha			10.3389/fneur.2022.977518	#2333	Li 2022	Exclusion reason: Syst-rev/meta of CT/RCT;	Aetiology: post-stroke; Degree of CI: Cognitive impairment; Outcome: cognitive; Study Type: Meta; Treatment type: device-related; Treatment type: rehabilitation
Rehabilitation efficacy comparison of virtual reality technology and computer-assisted cognitive rehabilitation in patients with post-stroke cognitive impairment: A network meta-analysis	Xiao, Z.; Wang, Z.; Ge, S.; Zhong, Y.; Zhang, W.	Objective: Virtual reality (VR) and computer-assisted cognitive rehabilitation (CACR) are two emerging rehabilitation therapies for stroke patients. The aim of this study was to compare the rehabilitation efficacy of these two treatments for patients with post-stroke cognitive impairment (PSCI). Methods: A network search of Embase, Web of Science, PubMed, Cochrane Library, VIP, WanFang Data, and …	2022		Journal of Clinical Neuroscience	103	(Xiao Z.; Wang Z.; Zhong Y.) Department of Rehabilitation Therapy, Shanghai Ruijin Rehabilitation Hospital, Shanghai, China(Ge S.; Zhang W., zwm40397@rjh.com.cn) Department of Rehabilitation Medicine, Ruijin Hospital, Shanghai Jiao Tong University School	85-91		10.1016/j.jocn.2022.07.005	#2335	Xiao 2022	Exclusion reason: Syst-rev/meta of CT/RCT;	Aetiology: post-stroke; Degree of CI: Cognitive impairment; Outcome: cognitive; Study Type: Meta; Treatment type: rehabilitation
Tongdu Xingshen acupuncture and moxibustion combined with cognitive training in treatment of post-stroke mild cognitive impairment: a randomized controlled trial	Yuan, H.-W.; Liu, Y.-X.; Zhang, H.; Liu, Y.; Li, X.-L.; Ni, J.-X.	OBJECTIVE: To compare the clinical effect of TongduXingshen (promoting the governor vessel and regaining consciousness) acupuncture and moxibustion combined with cognitive training and the simple cognitive training for post-stroke mild cognitive impairment (PSMCI). METHODS: Eighty-four patients with PSMCI were randomly divided into an observation group and a control group, with 42 cases in each g…	2022		Zhongguo zhen jiu = Chinese acupuncture & moxibustion	42	8	839-843		10.13703/j.0255-2930.20210811-0005	#2338	Yuan 2022	Exclusion reason: Wrong language; Federico Masserini (2023-12-06 01:25:01)(Select): IN CINESE;
A systematic review of the efficacy of donepezil hydrochloride combined with nimodipine on treating vascular dementia	Yang, Q.; Liu, J.; Huang, K.-L.; Wang, G.-Y.; Wang, M.-Y.; Tan, A.-H.; Ran, S.-M.	Background: Vascular dementia (VaD) is a comprehensive syndrome related to the damage of cognitive function and various cerebral vascular illnesses. VaD is also generally recognized as the second most common type of dementia after Alzheimer disease, contributing to 30% of the dementia population in Asia and developing countries. The ability of donepezil hydrochloride and nimodipine had been respe…	2022		Medicine (United States)	101	31	E29307		10.1097/MD.0000000000029307	#2339	Yang 2022	Exclusion reason: Syst-rev/meta of CT/RCT;	Aetiology: vascular; Degree of CI: dementia; Outcome: Hard; Outcome: cognitive; Study Type: Meta; Treatment type: pharmacological
Effectiveness and safety of moxibustion for vascular dementia: A systematic review and meta-analysis	Jiang, X.; Lu, T.; Dong, Y.; Shi, J.; Duan, M.; Zhang, X.	Background: Vascular dementia (VD) is the only type of dementia that can be prevented and treated. Compared to conventional treatment methods, moxibustion therapy is more effective for VD. This study evaluated the effectiveness and safety of moxibustion in the treatment of VD through a meta-analysis, to provide a complete overview to the advantages of traditional Chinese medicine and provide guid…	2022		Medicine (United States)	101	26	E29804		10.1097/MD.0000000000029804	#2348	Jiang 2022	Exclusion reason: Syst-rev/meta of CT/RCT;	Aetiology: vascular; Degree of CI: dementia; Outcome: Hard; Outcome: cognitive; Study Type: Meta; Study type: SystRev; Treatment type: device-related
Traditional Chinese Medicine Interventions in the Rehabilitation of Cognitive and Motor Function in Patients With Stroke: An Overview and Evidence Map	Choi, T.-Y.; Jun, J.H.; Lee, H.W.; Yun, J.-M.; Joo, M.C.; Lee, M.S.	Evidence mapping of systematic reviews (SRs) systematically and comprehensively identifies, organizes, and summarizes the distribution of scientific evidence in a field. The aim of this evidence map is to provide a synopsis of the best clinical practices and interventions in stroke rehabilitative care and to identify areas with a paucity of evidence to guide future research. PubMed, EMBASE, CDSR,…	2022		Frontiers in Neurology	13	(Choi T.-Y.; Jun J.H.; Lee M.S., drmslee@gmail.com) KM Science Research Division, Korea Institute of Oriental Medicine, Daejeon, South Korea(Lee H.W.) KM Convergence Research Division, Korea Institute of Oriental Medicine, Daejeon, South Korea(Yun J.-M.)			10.3389/fneur.2022.885095	#2354	Choi 2022	Exclusion reason: Syst-rev/meta of CT/RCT; Claudia Gendarini (2023-11-16 20:34:48)(Screen): Alcuni studi inclusi sembrano essere su pazienti con CI;	Aetiology: post-stroke; Degree of CI: Cognitive impairment; Outcome: cognitive; Study type: SystRev; Treatment type: device-related; Treatment type: pharmacological
The effects of computer-assisted cognitive rehabilitation on cognitive impairment after stroke: A systematic review and meta-analysis	Nie, P.; Liu, F.; Lin, S.; Guo, J.; Chen, X.; Chen, S.; Yu, L.; Lin, R.	OBJECTIVES: To determine the effectiveness of computer-assisted cognitive rehabilitation in improving cognitive function in patients with post-stroke cognitive impairment. BACKGROUND: In recent years, computer-assisted cognitive rehabilitation has been accepted as a good substitute or supplement for traditional cognitive rehabilitation. Some clinical randomised controlled trials have been carried…	2022		Journal of clinical nursing	31	9-10	1136-1148		10.1111/jocn.16030	#2357	Nie 2022	Exclusion reason: Syst-rev/meta of CT/RCT;	Aetiology: post-stroke; Degree of CI: Cognitive impairment; Outcome: Hard; Outcome: cognitive; Study Type: Meta; Study type: SystRev; Treatment type: rehabilitation
Efficacy and safety of Buyang-Huanwu-Tang (Boyang-Hwano-Tang) in patients with vascular dementia: A systematic review and meta-analysis	Kim, D.W.; Kim, S.H.; Kook, H.J.; Jung, I.C.	BACKGROUND: Buyang-Huanwu-Tang (Boyang-Hwano-Tang, BHT) is a widely used traditional Chinese herbal medicine for treating ischemic stroke in South Korea and China. Its efficacy in vascular dementia has been reported. There has been no comprehensive systematic review of BHT for vascular dementia. METHODS: We searched 15 electronic databases from inception to November 25, 2021. We included only ran…	2022		Complementary therapies in clinical practice	47	(Kim D.W.) Department of Neuropsychiatry of Korean Medicine, Pohang Korean Medicine Hospital Affiliated to Daegu Haany University, Nam-gu ,Gyeongsangbuk-do, South Korea(Kim S.H.) Department of Neuropsychiatry of Korean Medicine, Pohang Korean Medicine Hos	101547		10.1016/j.ctcp.2022.101547	#2358	Kim 2022	Exclusion reason: Syst-rev/meta of CT/RCT;	Aetiology: vascular; Degree of CI: dementia; Outcome: Hard; Outcome: cognitive; Study Type: Meta; Study type: SystRev; Treatment type: pharmacological
Electro-acupuncture for post-stroke cognitive impairment: A protocol for systematic review and meta-analysis	Xie, G.; Tang, X.; Luo, W.; Xu, Y.; Li, D.; Wang, Z.; Yuan, C.; Xia, Y.; Zhou, X.; Tian, M.; Yuan, Z.; Wang, T.; Liao, J.	Background:A considerable number of stroke survivors suffered from cognitive impairment, and more than one third of stroke survivors are affected at 3 and 12 months after the stroke. Although the published systematic reviews suggest that acupuncture can help improve post-stroke cognitive dysfunction, the power of the results is low due to study limitations. Therefore, this review is necessary to …	2022		Medicine (United States)	101	8	E28774		10.1097/MD.0000000000028774	#2366	Xie 2022	Exclusion reason: Syst-rev/meta of CT/RCT; Federico Masserini (2023-12-04 22:10:35)(Screen): Escluderei al secondo round; Claudia Gendarini (2023-11-16 04:29:30)(Screen): E' solo un protocollo? ;	Aetiology: post-stroke; Degree of CI: Cognitive impairment; Outcome: cognitive; Study Type: Meta; Treatment type: device-related
Traditional Chinese Medicine for Post-Stroke Cognitive Impairment: A Systematic Review and Meta-Analysis	Shen, W.; Fan, X.; Wang, L.; Zhang, Y.	Background: Post-stroke cognitive impairment (PSCI) affects more than one-third of stroke patients, and causes much greater harm to long-term function than the initial brain damage. No conventional Western medications have shown convincing clinical effectiveness for treating PSCI. Research shows that Traditional Chinese medicine (TCM) can improve cognitive function in patients. However, the clini…	2022		Frontiers in Pharmacology	13	(Shen W.; Fan X.; Wang L.; Zhang Y., yunlingzhang2004@163.com) Xiyuan Hospital, China Academy of Chinese Medical Sciences, Beijing, China			10.3389/fphar.2022.816333	#2368	Shen 2022	Exclusion reason: Syst-rev/meta of CT/RCT;	Aetiology: post-stroke; Degree of CI: Cognitive impairment; Outcome: Hard; Outcome: cognitive; Study Type: Meta; Study type: SystRev; Treatment type: pharmacological
Comparative Efficacy and Acceptability of Cholinesterase Inhibitors and Memantine Based on Dosage in Patients with Vascular Cognitive Impair-ment: A Network Meta-analysis	Shi, X.; Ren, G.; Cui, Y.; Xu, Z.X.	Background: Considering the lack of direct comparison between cholinesterase inhibitors and memantine in patients with vascular cognitive impairment (VCI), determining how to choose the best treatment plan remains inconclusive. Hence, we conducted the network meta-analysis to compare the efficacy and acceptability of these drugs. Methods: PubMed, the Cochrane Central Register of Controlled Trials…	2022		Current Alzheimer Research	19	2	133-145		10.2174/1567205019666220120112301	#2371	Shi 2022	Exclusion reason: Syst-rev/meta of CT/RCT; Federico Masserini (2023-12-22 19:53:57)(Select): Full text trovato; Federico Masserini (2023-12-21 19:28:34)(Select): FULL TEXT NON DISPONIBILE > IN ATTESA DI RISPOSTA DALLA BIBLIOTECA;	Aetiology: vascular; Degree of CI: Cognitive impairment; Outcome: Hard; Outcome: cognitive; Study Type: Meta; Treatment type: pharmacological
Folic Acid Treatment for Patients with Vascular Cognitive Impairment: A Systematic Review and Meta-Analysis	Gofir, A.; Wibowo, S.; Hakimi, M.; Putera, D.D.; Satriotomo, I.; Mustofa, M.	Background: As the life expectancy of elderly people has drastically increased, the incidence of cardiovascular and cerebrovascular diseases in this population has proportionally grown. Vascular cognitive impairment refers to all forms of cognitive disorder associated with cerebrovascular disease. Homocysteine has recently been recognized as a contributor to the pathomechanisms involved in cognit…	2022		International Journal of Neuropsychopharmacology	25	2	136-143		10.1093/ijnp/pyab076	#2372	Gofir 2022	Exclusion reason: Syst-rev/meta of CT/RCT;	Aetiology: vascular; Degree of CI: Cognitive impairment; Outcome: cognitive; Study Type: Meta; Treatment type: pharmacological
Baduanjin exercise ameliorates motor function in patients with post-stroke cognitive impairment: A randomized controlled trial	Ye, M.; Zheng, Y.; Xiong, Z.; Ye, B.; Zheng, G.	BACKGROUND AND PURPOSE: As a traditional Chinese mind-body exercise, Baduanjin has been documented to have a positive effect on cognitive and physical function in a wide range of populations, but it is unclear whether it helps improve motor function in patients with post-stroke cognitive impairment (PSCI). The aim of this two-arm, randomized, parallel controlled study was to explore the rehabilit…	2022		Complementary therapies in clinical practice	46	(Ye M.) Department of Graduate School, Shanghai University of Traditional Chinese Medicine, Shanghai, 201203, China; College of Nursing and Health Management, Shanghai University of Medicine & Health Sciences, Shanghai, China. Electronic address: yzbsys@1	101506		10.1016/j.ctcp.2021.101506	#2373	Ye 2022	Exclusion reason: Wrong outcomes; Leonardo Pantoni (2023-12-22 02:57:11)(Select): Outcome non cognitivi nè relati all'ambito cognitivo;
Possibilities nootropic drugs in non-demented patients with vascular cognitive disorders	Dadasheva, M.N.; Gorenkov, R.V.; Kruglov, V.A.; Dadasheva, K.N.; Lebedeva, D.I.	Objective: to study the clinical efficacy and tolerability of omberacetam in comparison with piracetam/cinnarizine and aminophenylbutyric acid in non-demented patients with vascular cognitive impairment (VCI). Patients and methods. The study included 150 patients with VCI that does not meet dementia, randomized into three groups of 50 patients. In addition to the basis therapy, patients of the 1s…	2022		Nevrologiya, Neiropsikhiatriya, Psikhosomatika	14	2	49-55		10.14412/2074-2711-2022-2-49-55	#2385	Dadasheva 2022	Exclusion reason: Wrong language; Giacomo Baso (2023-12-14 03:49:11)(Select): Molto interessante, a capirlo!;	Aetiology: vascular; Degree of CI: Cognitive impairment; Degree of CI: MCI; Outcome: cognitive; Study type: RCT; Treatment type: pharmacological
Meta-Analysis of Naoxintong Capsule for Patients with Vascular Dementia	Li, L.; Zheng, Y.; Bao, J.; Zhao, Y.; Zhang, Q.; Li, W.; Wu, M.	Background. Vascular dementia (VaD) is the second most common form of dementia among the elderly. There is currently no unequivocal recommendation of an effective treatment option for VaD. Objective. The purpose of this study was to evaluate the efficacy and safety of Naoxintong capsule (NXT) in the treatment of VaD patients. Methods. We searched for randomized controlled trials (RCTs) published …	2022		Evidence-based Complementary and Alternative Medicine	2022	(Li L., guaidaojide1222@163.com; Bao J., baojinjing0711@163.com; Zhao Y., zhao_moonlit@outlook.com; Zhang Q., 15358181893@163.com; Li W., liwenlei80@163.com; Wu M., mhuawu@163.com) Jiangsu Province Hospital of Chinese Medicine, Nanjing, China(Li L., guaid			10.1155/2022/5000948	#2386	Li 2022	Exclusion reason: Syst-rev/meta of CT/RCT;	Aetiology: vascular; Degree of CI: dementia; Outcome: cognitive; Study Type: Meta; Treatment type: pharmacological
TARGETING EXERCISE TO PREVENT VASCULAR COGNITIVE IMPAIRMENT: THE POST-ISCHAEMIC STROKE CARDIOVASCULAR EXERCISE STUDY	Brodtmann, A.	Background: There are no proven therapies to prevent late life cognitive impairment or slow dementia progression, although guidelines for all-cause dementia prevention align closely with those promoting cardiovascular health. Stroke and stroke risk factors increase dementia risk, with incidence of dementia almost 50 times higher in the first year after stroke compared to stroke-free individuals. …	2022		Neuroepidemiology	56	SUPPL 1	16			#2388	Brodtmann 2022	Exclusion reason: Wrong patient population; Federico Masserini (2023-12-21 02:44:05)(Select): Studio di prevenzione e abstract di congresso; Federico Masserini (2023-11-21 21:19:46)(Screen): Mi sembra un abstract di un congresso, però escludiamolo nelle fase full-text;
Cilostazol and isosorbide mononitrate for the prevention of progression of cerebral small vessel disease: baseline data and statistical analysis plan for the Lacunar Intervention Trial-2 (LACI-2) (ISRCTN14911850)	Bath, P. M.; Mhlanga, I.; Woodhouse, L. J.; Doubal, F.; Oatey, K.; Montgomery, A. A.; Wardlaw, J. M.	BACKGROUND: Cerebral small vessel disease (SVD) causes lacunar strokes (25% of all ischaemic strokes), physical frailty and cognitive impairment and vascular and mixed dementia. There is no specific treatment to prevent progression of SVD. METHODS: The LACunar Intervention Trial-2 is an investigator-initiated prospective randomised open-label blinded-endpoint phase II feasibility study assessing …	2023	Apr	Stroke Vasc Neurol	8	2	134-143	36219567	10.1136/svn-2022-001816	#2399	Bath 2023	Exclusion reason: Wrong patient population; Federico Masserini (2023-12-21 19:54:20)(Select): Cognitively unimpaired > escludere;
Functional improvement in chronic stroke patients when following a supervised home-based computerized cognitive training	Gil-Pagés, M.; Solana, J.; Sánchez-Carrión, R.; Tormos, J. M.; Enseñat-Cantallops, A.; García-Molina, A.	BACKGROUND: Computerized Cognitive Training (CCT) is an effective treatment for cognitive impairment in the post-acute stage of stroke. However, it is still not clear if it is suitable for chronic stage. OBJECTIVES: To explore if patients with cognitive deficit following stroke may benefit from CCT. METHODS: Thirty patients post-stroke between 24 and 62 years old were randomized into two groups (…	2022	Dec 6	Brain Inj	36	12-14	1349-1356	36331895	10.1080/02699052.2022.2140832	#2421	Gil-Pagés 2022	Exclusion reason: Data not available; Federico Masserini (2023-12-22 19:56:17)(Select): Full text reperito; Federico Masserini (2023-12-21 19:19:09)(Select): FULL-TEXT NON TROVATO > IN ATTESA DI RISPOSTA DALLA BIBLIOTECA;	Aetiology: post-stroke; Cognitively unimpaired; Outcome: cognitive; Study type: RCT; Treatment type: rehabilitation
Does acupuncture have advantages in the rehabilitation of vascular mild cognitive impairment? A systematic review and meta-analysis	Hou, Z.; Yu, X.; Chen, J.; Brenner, J. S.; Sun, Z.; Shang, H.	BACKGROUND: Vascular mild cognitive impairment (VMCI) is a common impairment caused by vascular factors. VMCI often occurs after stroke, and it is the main clinical manifestation of long-term disability. Many patients are treated with acupuncture in combination with other therapies. However, evidence regarding the effectiveness of this treatment regimen is lacking. AIMS: This meta-analysis aimed …	2023	Aug	Heliyon	9	8	e18955	37636433	10.1016/j.heliyon.2023.e18955	#2428	Hou 2023	Exclusion reason: Syst-rev/meta of CT/RCT;	Aetiology: vascular; Degree of CI: MCI; Outcome: Hard; Outcome: cognitive; Study Type: Meta; Study type: SystRev; Treatment type: device-related
Reminiscence therapy serves as an optional nursing care strategy in attenuating cognitive impairment, anxiety, and depression in acute ischemic stroke patients	Li, A.; Liu, Y.	BACKGROUND: Reminiscence therapy is revealed to improve cognitive function and attenuate psychological disorders in neurological diseases such as Alzheimer's disease patients, while its application in acute ischemic stroke (AIS) is seldom reported. So, the current study aimed to explore the effect of reminiscence therapy on cognitive impairment, anxiety, depression, and disease recurrence in AIS …	2022	Apr	Ir J Med Sci	191	2	877-884	33755917	10.1007/s11845-021-02600-8	#2446	Li 2022	Exclusion reason: Wrong patient population; Claudia Gendarini (2023-12-20 08:10:32)(Select): Dal full-text non si parla di CI per l'inclusione, anzi MMSE < 20 è un criterio di esclusione. Lo escluderei.; Claudia Gendarini (2023-11-20 19:31:42)(Screen): Da considerare prevenzione? non è chiaro se i pazienti post-stroke debbano per forza avere CI per essere inclusi;	Aetiology: post-stroke; Cognitively unimpaired; Outcome: Hard; Outcome: cognitive; Study type: RCT; Treatment type: rehabilitation
The efficacy and safety of post-stroke cognitive impairment therapies: an umbrella review	Li, Y.; Cui, R.; Liu, S.; Qin, Z.; Sun, W.; Cheng, Y.; Liu, Q.	Background: Stroke survivors are at significantly increased risk of cognitive impairment, which affects patients' independence of activities of daily living (ADLs), social engagement, and neurological function deficit. Many studies have been done to evaluate the efficacy and safety of post-stroke cognitive impairment (PSCI) treatment, and due to the largely inconsistent clinical data, there is a …	2023		Front Pharmacol	14		1207075	37693907	10.3389/fphar.2023.1207075	#2454	Li 2023	Exclusion reason: Syst-rev/meta of CT/RCT;	Aetiology: post-stroke; Degree of CI: Cognitive impairment; Outcome: Hard; Outcome: cognitive; Study type: SystRev; Treatment type: pharmacological
Efficacy of Multisensory Technology in Post-Stroke Cognitive Rehabilitation: A Systematic Review	Parisi, A.; Bellinzona, F.; Di Lernia, D.; Repetto, C.; De Gaspari, S.; Brizzi, G.; Riva, G.; Tuena, C.	Post-stroke, in addition to sensorimotor signs and symptoms, could lead to cognitive deficits. Theories of embodiment stress the role of sensorimotor system and multisensory integration in sustaining high-order cognitive domains. Despite conventional post-stroke cognitive rehabilitation being effective, innovative technologies could overcome some limitations of standard interventions and exploit …	2022	Oct 26	J Clin Med	11	21		36362551	10.3390/jcm11216324	#2476	Parisi 2022	Exclusion reason: Syst-rev/meta of CT/RCT;	Aetiology: post-stroke; Degree of CI: Cognitive impairment; Outcome: cognitive; Study type: SystRev; Treatment type: rehabilitation
The PASTIS trial: Testing tadalafil for possible use in vascular cognitive impairment	Pauls, M. M. H.; Binnie, L. R.; Benjamin, P.; Betteridge, S.; Clarke, B.; Dhillon, M. K.; Ghatala, R.; Hainsworth, F. A. H.; Howe, F. A.; Khan, U.; Kruuse, C.; Madigan, J. B.; Moynihan, B.; Patel, B.; Pereira, A. C.; Rostrup, E.; Shtaya, A. B. Y.; Spilling, C. A.; Trippier, S.; Williams, R.; Young, R.; Barrick, T. R.; Isaacs, J. D.; Hainsworth, A. H.	INTRODUCTION: There are few randomized clinical trials in vascular cognitive impairment (VCI). This trial tested the hypothesis that the PDE5 inhibitor tadalafil, a widely used vasodilator, increases cerebral blood flow (CBF) in older people with symptomatic small vessel disease, the main cause of VCI. METHODS: In a double-blind, placebo-controlled, cross-over trial, participants received tadalaf…	2022	Dec	Alzheimers Dement	18	12	2393-2402	35135037	10.1002/alz.12559	#2477	Pauls 2022	Exclusion reason: Wrong patient population;	Aetiology: small vessel; Outcome: imaging/lab/neurophys; Study type: RCT; Treatment type: pharmacological
The effect of transcranial magnetic stimulation on the recovery of attention and memory impairment following stroke: a systematic review and meta-analysis	Xu, W. W.; Liao, Q. H.; Zhu, D. W.	BACKGROUND: Previous studies indicated inconsistent results for the treatment effect of repetitive transcranial magnetic stimulation (rTMS) on attention and memory impairment following stroke. METHODS: Randomized controlled trials (RCTs) on TMS for the treatment of stroke were retrieved from Online databases. Data were analyzed by RevMan 5.3 software. RESULTS: Ten RCTs performed in China were inc…	2022	Nov-Dec	Expert Rev Neurother	22	11-12	1031-1041	36469637	10.1080/14737175.2022.2155515	#2511	Xu 2022	Exclusion reason: Syst-rev/meta of CT/RCT; Federico Masserini (2023-12-21 02:47:18)(Select): Okay, ma comunque da escludere perchè meta analisi; Claudia Gendarini (2023-11-16 04:37:03)(Screen): Non sono sicura che tutti i pazienti inclusi siano abbiano già CI e che quindi non sia da considerare prevenzione, probabilmente dipenderà dai criteri dei diversi studi inclusi. ;	Aetiology: post-stroke; Degree of CI: Cognitive impairment; Outcome: cognitive; Study Type: Meta; Study type: SystRev; Treatment type: device-related
Bibliometric review of 1992-2022 publications on acupuncture for cognitive impairment	Zhou, R.; Xiao, L.; Xiao, W.; Yi, Y.; Wen, H.; Wang, H.	OBJECTIVE: To explore the development context, research hotspots, and frontiers of acupuncture therapy for cognitive impairment (CI) from 1992 to 2022 by visualization analysis. METHODS: Articles about acupuncture therapy for cognitive impairment were retrieved from the Web of Science Core Collection (WoSCC) until 1 March 2022. Basic information was collected by Excel 2007, and VOSviewer 1.6.17 w…	2022		Front Neurol	13		1006830	36226080	10.3389/fneur.2022.1006830	#2524	Zhou 2022	Exclusion reason: Wrong study design; Claudia Gendarini (2023-12-20 08:13:41)(Select): Curiosa di sicuro; Giacomo Baso (2023-12-14 04:01:23)(Select): E' una curiosa mixture tra trattografie e scintigrafie cardiache...; Federico Masserini (2023-11-21 21:00:07)(Screen): é un'analisi bibliometrica, sono un po' indeciso se includerla... forse però potremmo vedere il full text; Claudia Gendarini (2023…
Effectiveness comparisons of non- pharmacological interventions on cognitive function and activities of daily living in patients with post-stroke cognitive impairment: a network Meta-analysis	Mu, J.; Xin, Z.; Ying, H.; Ruiqi, Z.	To evaluate the effects of non-pharmacological interventions on cognitive function and activities of daily living in patients with post- stroke cognitive impairment (PSCI). Methods Based on Cochrane Library, PubMed, Web of Science, Embase, CNKI, WanFang, and VIP databases, randomized controlled studies on rehabilitation therapy for PSCI patients were retrieved. And the retrieval date was from the…	2023		Chinese Journal of Practical Nursing	39	30	2394-2401		10.3760/cma.j.cn211501-20220922-02963	#2535	Mu 2023	Exclusion reason: Wrong language; Federico Masserini (2023-12-06 01:24:27)(Select): FULL TEXT IN CINESE;	Aetiology: post-stroke; Degree of CI: Cognitive impairment; Outcome: Hard; Outcome: cognitive; Study Type: Meta; Treatment type: device-related; Treatment type: rehabilitation
The Effect of Continuous Theta Burst Stimulation over the Right Dorsolateral Prefrontal Cortex on Cognitive Function and Emotional Regulation in Patients with Cerebral Small Vessel Disease	Dai, P.; Wang, Z.-X.; Yu, H.-X.; Liu, C.-B.; Liu, S.-H.; Zhang, H.	Objectives: Cognitive impairment in cerebral small vessel disease (CSVD) is a common cause of vascular dementia and is often accompanied by mental disorders. The purpose of this study was to investigate the effect of continuous theta burst stimulation (cTBS) over the right dorsolateral prefrontal cortex (DLPFC) on the cognitive function and Hamilton depression (HAMD) scores in patients with CSVD.…	2023		Brain Sciences	13	9			10.3390/brainsci13091309	#2543	Dai 2023	Exclusion reason: Wrong patient population;	Aetiology: small vessel; Degree of CI: Cognitive impairment; Outcome: cognitive; Study type: RCT; Treatment type: device-related
Bipolar Disorder and Manic-Like Symptoms in Alzheimer’s, Vascular and Frontotemporal Dementia: A Systematic Review	Elefante, C.; Brancati, G.E.; Torrigiani, S.; Amadori, S.; Ricciardulli, S.; Pistolesi, G.; Lattanzi, L.; Perugi, G.	Background: An increased risk of manic episodes has been reported in patients with neu-rodegenerative disorders, but the clinical features of bipolar disorder (BD) in different subtypes of dementia have not been thoroughly investigated. Objectives: The main aim of this study is to systematically review clinical and therapeutic evidence about manic syndromes in patients with Alzheimer’s disease (A…	2023		Current Neuropharmacology	21	12	2516-2542		10.2174/1570159X20666220706110157	#2546	Elefante 2023	Exclusion reason: Data not available; Federico Masserini (2023-12-21 19:26:05)(Select): FULL-TEXT NON DISPONIBILE (SOTTOPOSTO A EMBARGO FINO A GIUGNO 2024);
Comparative safety and effectiveness of cholinesterase inhibitors and memantine for Alzheimer's disease: a network meta-analysis of 41 randomized controlled trials	Dou, K. X.; Tan, M. S.; Tan, C. C.; Cao, X. P.; Hou, X. H.; Guo, Q. H.; Tan, L.; Mok, V.; Yu, J. T.	BACKGROUND: Cholinesterase inhibitors and memantine have been approved for management of Alzheimer's disease (AD), but there has been no consensus about the choice of various types and doses of drugs at different stages. Hence, we compared and ranked the efficacy and tolerability of these available drugs. METHODS: We searched PubMed, the Cochrane Central Register of Controlled Trials, and Embase …	2018	Dec 27	Alzheimers Res Ther	10	1	126	30591071	10.1186/s13195-018-0457-9	#2553	Dou 2018	Exclusion reason: Wrong setting;
Therapeutic Effect of Repetitive Transcranial Magnetic Stimulation for Post-stroke Vascular Cognitive Impairment: a Prospective Pilot Study	Cha, B.; Kim, J.; Kim, J. M.; Choi, J. W.; Choi, J.; Kim, K.; Cha, J.; Kim, M.	Objective: Post‐stroke cognitive impairment (PSCI) is resistant to treatment. Recent studies have widely applied repetitive transcranial magnetic stimulation (rTMS) to treat various brain dysfunctions, such as post‐stroke syndromes. Nonetheless, a protocol for PSCI has not been established. Therefore, this study is aimed to evaluate the therapeutic effect of our high‐frequency rTMS protocol for P…	2022		Frontiers in neurology	13			CN-02395077	10.3389/fneur.2022.813597	#2560	Cha 2022	Exclusion reason: Wrong study design; Claudia Gendarini (2024-09-04 21:50:38)(Select): solo gruppo di trattamento; Giacomo Baso (2024-08-13 01:42:38)(Screen): Ma funzionerà questa famigerata Transcranial Magnetic Stimulation?; Federico Masserini (2024-08-12 19:02:47)(Screen): It appears there's no comparison group, but may check full-text for extra surety;
Treatment of multi-infarct dementia with citicholine	Chandra, B.		1992		Journal of stroke and cerebrovascular diseases	2		232‐233	CN-00210987		#2561	Chandra 1992	Exclusion reason: Data not available; Federico Masserini (2024-08-27 22:28:52)(Select): NO FULL TEXT FOUND; Federico Masserini (2024-08-12 19:05:52)(Screen): Qualcosa mi dice che non troveremo il full text...;
Effect of the xingding allied piracetam injection on improvement of cognitive function in patients with vascular dementia	Chen, W. W.; Tian, A. L.; Zhai, L.; Zhai, X. L.; Zhang, Y. L.	Background: At present, there are many drugs and therapeutic methods for dementia at home and abroad. Both xingding and piracetam are the kind of improver for circulatory obstruction and protector for nerve cells and can slow down the functional decline of brain tissue and provide improvement for cognitive deficit. Objective: To observe the improvement of allied application of xingding and pirace…	2005		Chinese journal of clinical rehabilitation	9	16	231‐233	CN-00557578		#2563	Chen 2005	Exclusion reason: Data not available; Federico Masserini (2024-08-27 22:29:47)(Select): NO FULL TEXT FOUND;	Aetiology: vascular; Degree of CI: dementia; Outcome: cognitive; Study type: RCT; Treatment type: pharmacological
The Role of Cilostazol and Inflammation in Cognitive Impairment After Ischemic Stroke	Huang, L. C.; Hsieh, S. W.; Tsai, C. C.; Chen, C. H.; Yang, Y. H.	Purpose: The aim of this study is to examine the potential effect of cilostazol and inflammation on cognitive impairment after stroke in an Asian population. Methods: Forty‐five patients with cognitive impairment after ischemic stroke using cilostazol were enrolled as the study group and 45 patients using aspirin or clopidogrel were enrolled as the control group. Neuropsychiatric assessments were…	2021		American journal of Alzheimer's disease and other dementias	36		15333175211016185	CN-02343424	10.1177/15333175211016185	#2569	Huang 2021	Exclusion reason: Wrong study design; Claudia Gendarini (2024-09-04 21:43:07)(Select): Direi di sì; Federico Masserini (2024-08-12 19:03:28)(Screen): Observational study?;
Acupuncture increases cerebral glucose metabolism in human vascular dementia	Huang, Y.; Chen, J.; Htut, W. M.; Lai, X.; Wik, G.	Recent studies indicate beneficial effects of acupuncture in the rehabilitation of vascular dementia (VaD). This study used 18‐flourodeoxyglucose PET measures to compare cerebral effects of conventional acupuncture for hemiplegia with that of additional VaD‐specific needling. As compared to baseline, conventional acupuncture increased glucose metabolism in the temporal lobe of unaffected and in t…	2007		International journal of neuroscience	117	7	1029‐1037	CN-00590234	10.1080/00207450600936825	#2570	Huang 2007	Exclusion reason: Data not available; Federico Masserini (2024-08-27 22:29:04)(Select): NO FULL TEXT FOUND; Giacomo Baso (2024-08-13 06:45:12)(Screen): però c'è l'innovativo "VaD‐specific needling" solo per questo vale la pena di leggere il full-text! e poi escluderlo ; Federico Masserini (2024-08-12 19:13:08)(Screen): Non saprei per via degli outcome...;
Donepezil minimally effective for patients with vascular dementia	Johnson, K. D.		2004		Journal of family practice	53	3	181‐182	CN-01719401		#2573	Johnson 2004	Exclusion reason: Data not available; Federico Masserini (2024-09-05 18:36:17)(Select): Abstract di conferenza; Giacomo Baso (2024-08-13 06:22:52)(Screen): nel titolo sono riusciti a condensare aim, patients, treatment and results (e pure le conclusioni);
Design of the ExCersion-VCI study: the effect of aerobic exercise on cerebral perfusion in patients with vascular cognitive impairment	Leeuwis, A. E.; Hooghiemstra, A. M.; Amier, R.; Ferro, D. A.; Franken, L.; Nijveldt, R.; Kuijer, J. P. A.; Bronzwaer, A. Sgt; van Lieshout, J. J.; Rietberg, M. B.; et al.,	There is evidence for a beneficial effect of aerobic exercise on cognition, but underlying mechanisms are unclear. In this study, we test the hypothesis that aerobic exercise increases cerebral blood flow (CBF) in patients with vascular cognitive impairment (VCI). This study is a multicenter single‐blind randomized controlled trial among 80 patients with VCI. Most important inclusion criteria are…	2017		Alzheimer's and dementia: translational research and clinical interventions	3	2	157‐165	CN-01367629	10.1016/j.trci.2017.02.002	#2577	Leeuwis 2017	Exclusion reason: Protocol; Federico Masserini (2024-08-27 22:37:34)(Select): Protocol;	Aetiology: vascular; Outcome: cognitive; Outcome: imaging/lab/neurophys; Study type: RCT; Treatment type: rehabilitation
Effect and Neuroimaging Mechanism of Electroacupuncture for Vascular Cognitive Impairment No Dementia: study Protocol for a Randomized, Assessor-Blind, Controlled Clinical Trial	Lin, R.; Huang, J.; Xu, J.; Tao, J.; Xu, Y.; Liu, J.; Liu, W.; Liang, S.; Yang, M.; Chen, L.	Vascular cognitive impairment no dementia (VCIND) is likely to develop into vascular dementia (VD) without intervention. The clinical efficacy of electroacupuncture (EA) for VCIND has been previously demonstrated. However, the neuroimaging mechanism of EA for VCIND has not been elucidated clearly. This trial is designed to provide solid evidence for the efficacy and neuroimaging mechanism of EA t…	2020		Evidence-based complementary and alternative medicine : eCAM	2020		7190495	CN-02146821	10.1155/2020/7190495	#2582	Lin 2020	Exclusion reason: Protocol; Claudia Gendarini (2024-08-13 22:04:29)(Screen): ok; Federico Masserini (2024-08-12 19:19:22)(Screen): Protocol but relevant: to exclude in full-text round;
Effects of CT-localized scalp round-needling on the blood rheology, NO and NOS of patients with multiple infarctional dementia	Lun, X.; Yang, W.; Fu, B.	OBJECTIVE: To observe the short‐term therapeutic effects of CT‐localized scalp round‐needling on the blood rheology, nitric oxide (NO) and nitric oxide synthetase (NOS) of patients with multiple infarctional dementia. METHODS: 89 cases of multiple infarctional dementia were randomly divided into an electro‐round‐needling group (57 cases), and a western medication group (32 cases). The therapeutic…	2006		Journal of traditional chinese medicine = chung i tsa chih ying wen pan	26	2	92‐96	CN-00686848		#2583	Lun 2006	Exclusion reason: Data not available; Federico Masserini (2024-09-05 18:43:44)(Select): Per fortuan è solo abstract di congresso > escludere; Federico Masserini (2024-08-12 19:14:13)(Screen): ..... che qualità;	Aetiology: multi-infarct; Degree of CI: dementia; Outcome: imaging/lab/neurophys; Study type: CT; Treatment type: device-related
Beneficial effects of repetitive transcranial magnetic stimulation on cognitive function and self-care ability in patients with non-dementia vascular cognitive impairment	Pan, L.; Li, X.; Lu, X.; Yang, Z.; Meng, Y.; Qie, H.; Dai, C.; Yu, W.; Han, J.; Ding, N.; et al.,	The present study investigated the effects of repetitive transcranial magnetic stimulation (rTMS) on cognitive function and self‐care ability in patients with non‐dementia vascular cognitive impairment (NVCI). A total of 106 patients with NVCI were randomly classified into the control group (n=53) and study group (n=53). Based on routine treatment, the control group received pseudo rTMS treatment…	2020		International journal of clinical and experimental medicine	13	5	3197‐3204	CN-02164449		#2592	Pan 2020	Exclusion reason: Data not available; Federico Masserini (2024-08-27 22:28:10)(Select): NO FULL-TEXT FOUND; Federico Masserini (2024-08-12 18:59:37)(Screen): Note for full-text screening: assess if cognitively impaired patients and how it is assessed;
A randomized controlled trial to evaluate the effectiveness and safety of electro acupuncture and transcranial direct current stimulation with computerized cognitive rehabilitation in patients with vascular cognitive impairment	Park, H. K.; Song, M. K.; Kim, J. H.; Han, J. Y.	BACKGROUND: Vascular cognitive impairment (VCI) refers to all cognitive disorders caused by cerebrovascular disorders. For the treatment, many types of pharmacologic and nonpharmacologic treatments are used but their underlying mechanisms and effects are unclear. Regarding nonpharmacologic treatment, electroacupuncture (EA), transcranial direct current stimulation (tDCS), and computerized cogniti…	2020		Medicine	99	29	e21263	CN-02183241	10.1097/MD.0000000000021263	#2593	Park 2020	Exclusion reason: Protocol; Federico Masserini (2024-08-26 22:06:06)(Screen): Includiamo ora per escludere in fase di full text; Claudia Gendarini (2024-08-13 21:05:45)(Screen): protocol;
The effect of medicated thread moxibustion combined with electro acupuncture treatment on montreal cognitive assessment (Moca) of patients with vascular cognitive impairment of none dementia	Qin, W.; Su, W.; Hu, H.; Zhou, L.; Jin, X.	Objective: To observe the effect of medicated thread moxibustion combined with electroacupuncture treatment on cognitive function of patients with vascular cognitive impairment of non‐dementia and provide scientific clinical and practical basis for medicated thread moxibustion therapy. Methods: 75 patients with vascular cognitive impairment of none dementia who met the inclusion criteria were div…	2017		Biomedical research (india)	28	4	1871‐1877	CN-01476127		#2594	Qin 2017	Exclusion reason: Data not available; Federico Masserini (2024-08-27 22:29:21)(Select): NO FULL TEXT FOUND;	Aetiology: vascular; Degree of CI: MCI; Outcome: cognitive; Study type: CT; Treatment type: device-related
Effect of transcranial direct current stimulation on cognitive function in stroke patients	Shaker, H. A.; Sawan, S. A. E.; Fahmy, E. M.; Ismail, R. S.; Elrahman, Saea	Background: Cognitive impairment after stroke is common and can cause disability with major impacts on quality of life and independence. Transcranial direct current stimulation may represent a promising tool for reconstitution of cognitive functions in stroke patients. Objectives: This study aimed to investigate the effect of transcranial direct current stimulation on cognitive functions in strok…	2018		Egyptian journal of neurology, psychiatry and neurosurgery	54	1		CN-01915330	10.1186/s41983-018-0037-8	#2595	Shaker 2018	Exclusion reason: Wrong patient population; Federico Masserini (2024-09-05 18:37:41)(Select): No cognitive impairment criterion; Giacomo Baso (2024-08-13 06:20:59)(Screen): Senza entrare nel merito della rivista, andrebbe valutato lo stato cognitivo dei pazienti reclutati;
Effect of Electroacupuncture Stimulation at Acupoints of the Heart Meridian on Cognitive Function in Vascular Dementia Patients	Sun, J. G.; Shi, J. F.; Guo, C. H.; Hou, J. Y.; Qi, G. H.; Heng, X. L.; Ban, W. S.; Shi, Q.; Li, Z.; Ji, G. H.; et al.,	Background: This study aims to investigate the therapeutic effect of electroacupuncture stimulation at acupoints of the heart meridian on vascular dementia (VD).Methods: A total of 120 VD patients were enrolled and randomly divided into two groups: The observation group, in which patients were treated with electroacupuncture stimulation; The control group, in which the patients were treated with …	2022		Acupuncture & electro-therapeutics research	47	2	253‐264	CN-02401768	10.3727/036012921X16273277361786	#2598	Sun 2022	Exclusion reason: Data not available; Federico Masserini (2024-09-05 18:34:41)(Select): Abstract;
Observation on clinical effect of acupuncture on superoxide dismutase, lipid peroxide and nitric oxide in vascular dementia patients	Xinsheng, L.; Feizhi, M.; Ganghui, J.; Jianqiang, L.; Jingliang, C.; Zaoyuan, K.; Zheng, Z.; Jiawei, Z.; Zongchang, Z.; Zengfu, P.	Objective: To observe the clinical effect of electro acupuncture and acupuncture on superoxide dismutase (SOD), lipid peroxide (LPO) and nitric oxide (NO) in vascular dementia (VaD) patients.Methods: Forty‐six cases of VaD were randomly divided into two groups, the electroacupuncture group (EA group) and the acupuncture group (AP group). Assessment of Hasgawa’s Dementia Scale (HDS), Functional ac…	1999		Chinese journal of integrative medicine	5	4	269‐274	CN-02402156	10.1007/BF02935401	#2605	Xinsheng 1999	Exclusion reason: Data not available; Federico Masserini (2024-09-05 18:57:23)(Select): Per fortuna è un abstract senza full-text; Federico Masserini (2024-08-26 22:07:02)(Screen): Vero, però non abbiamo tenuto come regola che ce ne debba essere uno almeno vagamente correlato al cognitivo? Comunque vediamo il full-text; Claudia Gendarini (2024-08-13 22:09:54)(Screen): ok, però in teoria nei nostr…	Aetiology: vascular; Degree of CI: dementia; Outcome: imaging/lab/neurophys; Study type: RCT; Treatment type: device-related
Synergistic effects of aerobic exercise and cognitive training on cognition, physiological markers, daily function, and quality of life in stroke survivors with cognitive decline: study protocol for a randomized controlled trial	Yeh, T. T.; Wu, C. Y.; Hsieh, Y. W.; Chang, K. C.; Lee, L. C.; Hung, J. W.; Lin, K. C.; Teng, C. H.; Liao, Y. H.	BACKGROUND: Aerobic exercise and cognitive training have been effective in improving cognitive functions; however, whether the combination of these two can further enhance cognition and clinical outcomes in stroke survivors with cognitive decline remains unknown. This study aimed to determine the treatment effects of a sequential combination of aerobic exercise and cognitive training on cognitive…	2017		Trials	18	1	405	CN-01415715	10.1186/s13063-017-2153-7	#2607	Yeh 2017	Exclusion reason: Protocol; Federico Masserini (2024-08-26 22:06:25)(Screen): Includiamo ora per escludere in fase di full text; Claudia Gendarini (2024-08-13 22:05:09)(Screen): protocol;
The effectiveness of cross electro-nape-acupuncture in treating vascular dementia and the influence of homocysteine	Zhang, D.; Wang, Y.; Zhuang, Z.; Cai, G.; Pei, S.; Cai, G.; Xu, S.; Liang, H.; Jia, K.; Wang, H.; et al.,	Objective: To observe the effect of cross electro‐nape‐acupuncture combined with Duxil (almitrine 30 mg, raubasine 10 mg) in the treatment of vascular dementia. Methods: A total of 90 patients with vascular dementia were randomized into three groups: the acupuncture group, the cross electro‐nape‐acupuncture combined with Duxil group, and the medicine group, with 30 patients in each group. In the …	2020		International journal of clinical and experimental medicine	13	9	6653‐6661	CN-02193868		#2609	Zhang 2020	Exclusion reason: Data not available; Federico Masserini (2024-08-27 22:28:41)(Select): NO FULL TEXT FOUND;
Observation of Chinese herb kangnaoling in improving cognitive and daily living ability of patients with vascular dementia	Zhang, F. R.	Background: The dangerous factors of cerebrovascular disease are also those of vascular dementia (VD). Stasis and retardation of cerebral channels is the basic pathogenesis of VD, kidney‐qi deficiency is the important pathogenic foundation of VD and therefore the most effective treatment is to stimulate blood circulation to remove stasis, tonify the kidney and improve intellegence. Objective: To …	2006		Chinese journal of clinical rehabilitation	10	3	161‐163	CN-00622714		#2610	Zhang 2006	Exclusion reason: Data not available; Federico Masserini (2024-08-27 22:29:36)(Select): NO FULL TEXT FOUND;	Aetiology: vascular; Degree of CI: dementia; Outcome: Hard; Outcome: cognitive; Study type: RCT; Treatment type: pharmacological
Computerized working memory training aMer stroke - a pilot study	Westerberg, H.; Jacobaeus, H.; Hirvikoski, T.; Clevberger, P.; √ñstensson, M.-L.; Bartfai, A.; et al.,	Aim: To examine the effects of working memory (WM) training in adult patients with stroke. Methods: A randomized pilot study with a treatment group and a passive control group; 18 participants (12 males) in a vocational age group (mean age 54 years) were randomized to either the treatment or the control condition. The intervention consisted of computerized training on various WM tasks for five we…	2007		Brain Inj	21	1	21-29		10.1080/02699050601148726	#2613	Westerberg 2007	Exclusion reason: Wrong Outcomes;
Reducing attention deficits after stroke using attention process training: a randomized controlled trial	Barker-Collo, S.L.; Feigin, V.L.; Lawes, C.M.; Parag, V.; Senior, H.; Rodgers, A.;	Background and purpose: Impaired attention contributes to poor stroke outcomes. Attention process training (APT) reduces attention deficits after traumatic brain injury. There was no evidence for effectiveness of APT in stroke patients. This trial evaluated effectiveness of APT in improving attention and broader outcomes in stroke survivors 6 months after stroke.Methods: Participants in this pros…	2009		Stroke	40		3293-8		10.1161/STROKEAHA.109.558239	#2614	Barker-Collo 2009	Exclusion reason: Wrong Outcomes;
Analysis of central mechanism of cognitive training on cognitive impairment a#er stroke: resting-state functional magnetic resonance imaging study	Lin, Z.C.; Tao, J.; Gao, Y.L.; Yin, D.Z.; Chen, A.Z.; Chen, L.D.;	Objective: To investigate the central mechanism of cognitive training in patients with stroke, using resting state (RS) functional magnetic resonance imaging (fMRI). Methods: Patients with stroke and executive function and memory deficit were randomized to receive computer-assisted cognitive training (treatment group; total 60 h training over 10 weeks) or no training (control group). All particip…	2014		Journal of International Medical Research	42	3	659-68		10.1177/0300060513505809	#2615	Lin 2014	Exclusion reason: Wrong Outcomes;
Cognitive training for memory deficits in stroke patients	Doornhein, K.; deHaan, E.H.F.;	This study was set up to evaluate the efficacy of a memory training programme in a group of stroke patients. Berg, Koning-Haanstra, and Deelman (1991) developed a training procedure which successfully improved the memory performance of a group of closed head injury patients. The training programme consists of six simple memory strategies, which are applied to daily memory problems that are select…	1998		Neuropsychological Rehabilitation	8	4	393-400		10.1080/713755579	#2616	Doornhein 1998	Exclusion reason: Wrong Outcomes;
Efficacy of time pressure management in stroke patients with slowed information processing: a randomized controlled trial	Winkens, I.; Van Heugten, C.M.; Wade, D.T.; Habets, E.J.; Fasotti, L.;	Objective: To examine the effects of a Time Pressure Management (TPM) strategy taught to stroke patients with mental slowness, compared with the effects of care as usual. Design: Randomized controlled trial with outcome assessments conducted at baseline, at the end of treatment (at 5-10wk), and at 3 months. Setting: Eight Dutch rehabilitation centers. Participants: Stroke patients (N=37; mean age…	2009		Archives of Physical Medicine and Rehabilitation	90	10	1672-9		10.1016/j.apmr.2009.04.016	#2617	Winkens 2009	Exclusion reason: Wrong Outcomes;
Long-lasting eIects of a new memory self-eIicacy training for stroke patients: a randomized controlled trial	Aben, L.; Heijenbrok-Kal, M.H.; Ponds, R.W.H.M.; Busschbach, J.V.; Ribbers, G.M.;	Background and purpose: This study aims to determine the long-term effects of a new Memory Self-efficacy (MSE) training program for stroke patients on MSE, depression, and quality of life. Methods: In a randomized controlled trial, patients were allocated to a MSE training or a peer support group. Outcome measures were MSE, depression, and quality of life, measured with the Metamemory-In-Adulthoo…	2014		Neurorehabilitation and Neural Repair	28	3	199-206		10.1177/1545968313478487	#2618	Aben 2014	Exclusion reason: Wrong Outcomes;
Escitalopram and Enhancement of Cognitive Recovery Following Stroke	Jorge, R.E.; Acion, L.; Moser, D.; Adams, H.P.; Robinson, R.G.;	Context: Adjunctive restorative therapies administered during the first few months after stroke, the period with the greatest degree of spontaneous recovery, reduce the number of stroke patients with significant disability. Objective: To examine the effect of escitalopram on cognitive outcome. We hypothesized that patients who received escitalopram would show improved performance in neuropsycholo…	2010		Arch Gen Psychiatry	67	2	187-196		10.1001/archgenpsychiatry.2009.185	#2619	Jorge 2010	Exclusion reason: Wrong patient population;
The effect of transcranial magnetic stimulation on cognitive function in post-stroke patients: a systematic review and meta-analysis	Zhu, M.; Huang, S.; Chen, W.; Pan, G.; Zhou, Y.	BACKGROUND AND OBJECTIVE: Transcranial magnetic stimulation (TMS) is considered as a promising treatment option for post-stroke cognitive impairment (PSCI).Some meta-analyses have indicated that TMS can be effective in treating cognitive decline in stroke patients, but the quality of the studies included and the methodologies employed were less than satisfactory. Thus, this meta-analysis aimed to…	2024	Jul 5	BMC Neurol	24	1	234	38969994	10.1186/s12883-024-03726-9	#3039	Zhu 2024	Exclusion reason: Syst-rev/meta of CT/RCT;	Study Type: Meta; Study type: SystRev
The influence of eight cognitive training regimes upon cognitive screening tool performance in post-stroke survivors: a network meta-analysis	Zhou, L.; Huang, X.; Wang, J.; Wang, F.; Liu, J.; Liu, N.	BACKGROUND: Traditional meta-analysis offers only direct comparative evidence. The optimal cognitive training for poststroke cognitive impairment (PSCI) remains largely undetermined. OBJECTIVES: This study aims to assess and compare the effectiveness of selected cognitive training methods for PSCI patients and to identify and rank the most effective intervention programs. METHODS: Searches were c…	2024		Front Aging Neurosci	16		1374546	39100748	10.3389/fnagi.2024.1374546	#3040	Zhou 2024	Exclusion reason: Syst-rev/meta of CT/RCT;	Study Type: Meta
Effects of exercise dose based on the ACSM recommendations on patients with post-stroke cognitive impairment: a systematic review and meta-analyses	Zhao, X.; Li, J.; Xue, C.; Li, Y.; Lu, T.	PURPOSE: This review aimed to assess the impact of different exercise dosages on cognitive function in individuals with post-stroke cognitive impairment (PSCI). METHODS: Four electronic databases-Embase, PubMed, Web of Science, and Cochrane Library-were systematically searched from inception to 01 January 2024, focusing on the impact of exercise therapy on cognitive function in individuals with P…	2024		Front Physiol	15		1364632	38887320	10.3389/fphys.2024.1364632	#3042	Zhao 2024	Exclusion reason: Syst-rev/meta of CT/RCT;	Study Type: Meta; Study type: SystRev
Effect of non-invasive brain stimulation on post-stroke cognitive impairment: a meta-analysis	Zhao, J.; Meng, Q.; Qi, S.; Zhao, H.; Xia, L.	BACKGROUND: Previous studies have suggested that repetitive transcranial magnetic stimulation (rTMS) may be an effective and safe alternative treatment for post-stroke cognitive impairment (PSCI). Similarly, the application of transcranial direct current stimulation (tDCS) during stroke rehabilitation has been shown to improve cognitive function in PSCI patients. However, there have been conflict…	2024		Front Neurol	15		1424792	39479008	10.3389/fneur.2024.1424792	#3043	Zhao 2024	Exclusion reason: Syst-rev/meta of CT/RCT;	Study Type: Meta
Comparative efficacy and safety of non-pharmacological interventions as adjunctive treatment for vascular dementia: a systematic review and network meta-analysis	Yi, Y.; Qu, Y.; Lv, S.; Zhang, G.; Rong, Y.; Li, M.	OBJECTIVES: The incidence of vascular dementia (VaD) is steadily rising annually, significantly impacting the mental well-being and overall quality of life of the elderly, and imposing substantial economic burdens on families and society. In recent years, non-pharmacological therapies as supplementary treatments for VaD have garnered significant attention and have been extensively utilized in cli…	2024		Front Neurol	15		1397088	39070050	10.3389/fneur.2024.1397088	#3053	Yi 2024	Exclusion reason: Syst-rev/meta of CT/RCT;	Study Type: Meta; Study type: SystRev
Effects of exercise on patients with vascular cognitive impairment based on ACSM recommendations: a systematic review of randomized controlled trials	Ye, Y.; Wu, K.; Xu, F.; Li, H.; Li, X.; Hu, P.; Cheng, H.	BACKGROUND: Exercise is considered to be an effective method for functional recovery in patients with vascular cognitive impairment (VCI), but there is a paucity of research on exercise dosage. There has been no meta-analysis of the effects of exercise therapy for vascular cognitive impairment based on the American College of Sports Medicine (ACSM) exercise prescription for a seemingly healthy po…	2024	Dec 12	J Neurol	272	1	31	39666076	10.1007/s00415-024-12830-2	#3054	Ye 2024	Exclusion reason: Syst-rev/meta of CT/RCT;	Study type: SystRev
Effects of different modalities of transcranial magnetic stimulation on post-stroke cognitive impairment: a network meta-analysis	Yang, Y.; Chang, W.; Ding, J.; Xu, H.; Wu, X.; Ma, L.; Xu, Y.	OBJECTIVE: The study aimed to evaluate, using a network meta-analysis, the effects of different transcranial magnetic stimulation (TMS) modalities on improving cognitive function after stroke. METHODS: Computer searches of the Cochrane Library, PubMed, Web of Science, Embass, Google Scholar, CNKI, and Wanfang databases were conducted to collect randomized controlled clinical studies on the use of…	2024	Sep	Neurol Sci	45	9	4399-4416	38600332	10.1007/s10072-024-07504-w	#3058	Yang 2024	Exclusion reason: Syst-rev/meta of CT/RCT;	Study Type: Meta
Acupuncture treatment of vascular cognitive impairment through peripheral nerve stimulation pathway: a scoping review	Yang, X.; Li, B.; Wu, L.; Cui, Y.	OBJECTIVE: This study aims to explore the central effects of acupuncture on vascular cognitive impairment (VCI) through peripheral nerve stimulation. METHODS: This scoping review followed the methodological framework proposed by Arksey and O'Malley and the PRISMA-ScR guidelines. A comprehensive search of databases, including PubMed, Web of Science, MEDLINE, and Embase, was conducted, including 79…	2025		Front Aging Neurosci	17		1515327	40357233	10.3389/fnagi.2025.1515327	#3059	Yang 2025	Exclusion reason: Syst-rev/meta of CT/RCT;	Study type: SystRev
Comparative efficacy of non-invasive brain stimulation for post-stroke cognitive impairment: a network meta-analysis	Yan, M.; Liu, J.; Guo, Y.; Hou, Q.; Song, J.; Wang, X.; Yu, W.; Lu, Y.	BACKGROUND: Non-invasive brain stimulation (NIBS) is a burgeoning approach with the potential to significantly enhance cognition and functional abilities in individuals who have undergone a stroke. However, the current evidence lacks robust comparisons and rankings of various NIBS methods concerning the specific stimulation sites and parameters used. To address this knowledge gap, this systematic…	2024	Feb 12	Aging Clin Exp Res	36	1	37	38345751	10.1007/s40520-023-02662-x	#3060	Yan 2024	Exclusion reason: Syst-rev/meta of CT/RCT;	Study Type: Meta
Effects of folic acid supplementation on cognitive impairment: A meta-analysis of randomized controlled trials	Xu, M.; Zhu, Y.; Chen, J.; Li, J.; Qin, J.; Fan, Y.; Ren, P.; Hu, H.; Wu, W.	OBJECTIVE: With the increasing number of patients with cognitive impairment, nonpharmacological ways to delay cognitive impairment have attracted people's attention, such as lifestyle changes and nutritional supplementation. Folic acid supplementation appears to be a promising treatment option. However, it remains controversial whether folic acid supplementation is effective in delaying adult's c…	2024	Mar	J Evid Based Med	17	1	134-144	38465839	10.1111/jebm.12588	#3062	Xu 2024	Exclusion reason: Syst-rev/meta of CT/RCT; Giacomo Baso (2025-07-07 18:49:49)(Select): Disponibili risultati per eziologia, tuttavia esiguo n° di studi con popolazioni VCI inclusi nella review;	Study Type: Meta; Study type: SystRev
Efficacy of scalp stimulation for multidomain cognitive impairment in patients with post-stroke cognitive impairment and dementia: A network meta-analysis and meta-regression of moderators	Xu, M.; Li, Y.; Zhang, C.; Ma, Y.; Zhang, L.; Yang, Y.; Zhang, Z.; Meng, T.; He, J.; Wang, H.; Li, S.; Kranz, G. S.; Zhao, M.; Chang, J.	BACKGROUND: Scalp stimulation has gained more traction for post-stroke cognitive impairment and dementia (PSCID); the interaction between stimulation targets and parameters influences the response to the stimulation. However, the most efficacious treatment for improving different domains of cognitive impairment remains unknown. OBJECTIVE: We aimed to conduct a systematic review and network meta-a…	2023	Dec	J Evid Based Med	16	4	505-519	38100480	10.1111/jebm.12568	#3063	Xu 2023	Exclusion reason: Syst-rev/meta of CT/RCT;	Study Type: Meta
Efficacy and safety of ginkgo biloba extract combined with donepezil hydrochloride in the treatment of Chinese patients with vascular dementia: A systematic review meta-analysis	Xiao, L.; Tang, J.; Tan, H.; Xie, Y.; Wang, S.; Xie, L.; Wu, D.	Objective: To conduct a meta-analysis of the effectiveness and safety of ginkgo biloba extract combined with donepezil hydrochloride vs. donepezil for the treatment of vascular dementia (VaD). Methods: Four English databases (PubMed, EMBASE, Web of Science, Cochrane Library) and four Chinese databases [the China National Knowledge Infrastructure Wanfang DATA, the Chongqing VIP Database (VIP), Chi…	2024		Front Pharmacol	15		1374482	39021830	10.3389/fphar.2024.1374482	#3066	Xiao 2024	Exclusion reason: Syst-rev/meta of CT/RCT;	Study Type: Meta
Acupuncture for cognitive impairment after stroke: A systematic review and meta-analysis	Wu, W.; Song, C.; Yang, Y.; Hu, Y.; Lin, H.	OBJECTIVE: Acupuncture as an alternative therapy for post-stroke cognitive impairment (PSCI) has emerged as a research focus. The inclusion of additional external treatments in many previous studies prevents a clear, direct assessment of acupuncture's impact on PSCI. In order to prevent patients from developing hypersensitivity to other treatments and misinterpreting acupuncture's true therapeuti…	2024	May 15	Heliyon	10	9	e30522	38765166	10.1016/j.heliyon.2024.e30522	#3067	Wu 2024	Exclusion reason: Syst-rev/meta of CT/RCT;	Study Type: Meta; Study type: SystRev
Effectiveness of DL-3-n-butylphthalide in the treatment of poststroke cognitive impairment and its associated predictive cytokines: a systematic review and meta-analysis	Wang, Z.; Wang, J.; Yun, J.; Song, J.; Chen, Q.; Wang, D.; Ren, C.	BACKGROUND: The efficacy of DL-3-n-butylphthalide (NBP) in the treatment of post-stroke cognitive impairment (PSCI) has been reported previously. However, the course of treatment that shows curative effect and cytokines predictive of the efficacy of NBP in the treatment of PSCI have not been systematically evaluated. This study aimed to assess the efficacy, course of treatment, and cytokines that…	2024	Sep 27	BMC Pharmacol Toxicol	25	1	65	39334406	10.1186/s40360-024-00793-z	#3071	Wang 2024	Exclusion reason: Syst-rev/meta of CT/RCT;	Study Type: Meta
Efficacy of repetitive transcranial magnetic stimulation with different application parameters for post-stroke cognitive impairment: a systematic review	Wang, Y.; Wang, L.; Ni, X.; Jiang, M.; Zhao, L.	BACKGROUND: Cognitive impairment is a prevalent consequence of stroke, seriously affecting recovery and quality of life while imposing substantial burdens on both patients' families and society. Repetitive transcranial magnetic stimulation (rTMS) has emerged as an effective intervention for post-stroke cognitive impairment (PSCI). However, the a lack of standardized and explicit guidelines regard…	2024		Front Neurosci	18		1309736	38567284	10.3389/fnins.2024.1309736	#3072	Wang 2024	Exclusion reason: Syst-rev/meta of CT/RCT;	Study type: SystRev
Repetitive transcranial magnetic stimulation impacts the executive function of patients with vascular cognitive impairment: a systematic review and meta-analysis	Wang, X.; Ding, Q.; Li, Y.; Li, T.; Li, Y.; Yin, J.; Zhuang, W.	OBJECTIVE: Executive dysfunction is a core symptom of vascular cognitive impairment (VCI), which seriously affects patients' prognosis. This paper aims to investigate the effectiveness of rTMS on executive function in VCI. METHODS: The databases selected for this study included Pubmed, Embase, Cochrane Library, China National Knowledge Infrastructure (CNKI), Wanfang, China Science and Technology …	2024		Front Neurol	15		1374395	38962482	10.3389/fneur.2024.1374395	#3073	Wang 2024	Exclusion reason: Syst-rev/meta of CT/RCT;	Study Type: Meta; Study type: SystRev
Meta-analysis with trial sequential analysis investigating the impact of adjunctive electroacupuncture therapy on vascular mild cognitive impairment	Shen, M.; Zhang, L.; Li, C.; Ma, Y.; Gao, S.; Ma, Y.	BACKGROUND: To systematically collect, evaluate, and synthesize evidence from randomized controlled trials (RCTs) supporting the use of electroacupuncture (EA) as an additional treatment option for Vascular mild cognitive impairment (VaMCI), a meta-analysis was carried out. METHODS: Electronic searches of eight databases were used to locate RCTs that evaluated EA as a VaMCI adjuvant therapy. The …	2024	Aug 30	Transl Psychiatry	14	1	349	39214960	10.1038/s41398-024-03052-1	#3087	Shen 2024	Exclusion reason: Syst-rev/meta of CT/RCT;	Study Type: Meta
Japan-Multimodal Intervention Trial for the Prevention of Dementia: A randomized controlled trial	Sakurai, T.; Sugimoto, T.; Akatsu, H.; Doi, T.; Fujiwara, Y.; Hirakawa, A.; Kinoshita, F.; Kuzuya, M.; Lee, S.; Matsumoto, N.; Matsuo, K.; Michikawa, M.; Nakamura, A.; Ogawa, S.; Otsuka, R.; Sato, K.; Shimada, H.; Suzuki, H.; Suzuki, H.; Takechi, H.; Takeda, S.; Uchida, K.; Umegaki, H.; Wakayama, S.; Arai, H.; J. Mint study group	INTRODUCTION: We examined the efficacy of a multidomain intervention in preventing cognitive decline among Japanese older adults with mild cognitive impairment (MCI). METHODS: Participants aged 65-85 years with MCI were randomized into intervention (management of vascular risk factors, exercise, nutritional counseling, and cognitive training) and control groups. The primary outcome was changes in…	2024	Jun	Alzheimers Dement	20	6	3918-3930	38646854	10.1002/alz.13838	#3091	Sakurai 2024	Exclusion reason: Wrong patient population; Claudia Gendarini (2025-07-05 02:15:22)(Select): davvero; Giacomo Baso (2025-07-03 07:04:11)(Select): Tutte le analisi immaginabili, meno che quella per eziologia di decadimento.; Federico Masserini (2025-07-01 05:55:44)(Screen): Vediamo il full-text; Claudia Gendarini (2025-06-30 21:12:10)(Screen): utile vedere full text per capire se presenti dati sep…	Degree of CI: MCI; Outcome: cognitive; Treatment type: rehabilitation
Effects of the anti-inflammatory pentoxifylline on psychiatric and neuropsychiatric conditions: exploring various off-label utilities with meta-analyses	Ramzi, A.; Maya, S.; Balousha, N.; Amin, M.; Powell, R. C.; Shiha, M. R.	BACKGROUND: Chronic inflammation has been linked to many psychiatric disorders, and therefore, pertinent anti-inflammatory therapies have been empirically evaluated for management. An enduring example of long-term safety, attainability, and versatility has been pentoxifylline (PTX). PTX is a phosphodiesterase inhibitor that modulates inflammatory mediators and affects most blood components and th…	2025	Jan	Inflammopharmacology	33	1	105-119	39775244	10.1007/s10787-024-01616-7	#3096	Ramzi 2025	Exclusion reason: Wrong patient population;
[Meta-analysis of randomized controlled trials of the effectiveness of Prospekta in the treatment of vascular cognitive impairment of varying severity]	Parfenov, V. A.; Bogolepova, A. N.; Mkhitaryan, E. A.	OBJECTIVE: To conduct a meta-analysis of randomized controlled trials (RCTs) to evaluate the efficacy of Prospekta in the treatment of SCI of varying severity. MATERIAL AND METHODS: The meta-analysis included the results of RCTs of the efficacy of Prospekta in the treatment of VCI, the severity of which was assessed using the Montreal Cognitive Scale (MoCA). The pooled effect estimate included al…	2024		Zh Nevrol Psikhiatr Im S S Korsakova	124	6	62-69	39072568	10.17116/jnevro202412406162	#3107	Parfenov 2024	Exclusion reason: Wrong language; Federico Masserini (2025-07-01 19:26:22)(Select): Confermo; Giacomo Baso (2025-06-27 20:08:11)(Screen): E' in cirillico....;	Study Type: Meta
Effect of Acupuncture on Cognitive Function in Patients With Post-Stroke Cognitive Impairment: A Systematic Review and Meta-Analysis	Luo, Z.; Li, W.; Jiang, J.; Sun, J.; Zhang, M.; Zhang, Y.; Dong, L.; Li, K.; Wu, C.	AIMS AND OBJECTIVE: To investigate the impact of acupuncture on post-stroke cognitive impairment (PSCI). BACKGROUND: PSCI is a major barrier to stroke patients' rehabilitation, and acupuncture is one of the treatments. However, the benefit of acupuncture on PSCI is unclear. DESIGN: A meta-analysis and systematic review of randomized controlled trials (RCTs). METHODS: Up to February 1, 2024, datab…	2024	Oct	Brain Behav	14	10	e70075	39402813	10.1002/brb3.70075	#3118	Luo 2024	Exclusion reason: Syst-rev/meta of CT/RCT;	Study Type: Meta; Study type: SystRev
Butylphthalide combined with donepezil for the treatment of vascular dementia: a meta-analysis	Liu, P.; Liu, X.; Chen, J.; Zhang, Y.; Chen, J.; Yu, L.; Shou, Z.	OBJECTIVE: To systematically evaluate the efficacy and safety of butylphthalide combined with donepezil versus butylphthalide monotherapy for the treatment of vascular dementia. METHODS: Randomized controlled trials were searched in electronic databases, including PubMed, Embase, the Cochrane Library, China National Knowledge Infrastructure, Chinese Science and Technology Periodical Database (VIP…	2024	Mar	J Int Med Res	52	3	3000605231223081	38546241	10.1177/03000605231223081	#3120	Liu 2024	Exclusion reason: Syst-rev/meta of CT/RCT; Giacomo Baso (2025-07-03 05:53:35)(Select): NB wrong full text, carico quello corretto!;	Study Type: Meta
Efficacy of combination scalp acupuncture for post-stroke cognitive impairment: a systematic review and meta-analysis	Li, S.; Dai, A.; Zhou, Y.; Chen, X.; Chen, Y.; Zhou, L.; Yang, X.; Yue, M.; Shi, J.; Qiu, Y.	OBJECTIVE: This systematic review and meta-analysis aimed to evaluate the efficacy of combination scalp acupuncture in treating post-stroke cognitive impairment. METHODS: A comprehensive search was conducted across eight databases: PubMed, Web of Science, Cochrane Database, Embase, CBM, CNKI, WanFang, and VIP, targeting randomized controlled trials (RCTs) published from the inception of these dat…	2024		Front Neurosci	18		1468331	39678533	10.3389/fnins.2024.1468331	#3130	Li 2024	Exclusion reason: Syst-rev/meta of CT/RCT; Giacomo Baso (2025-06-27 05:05:25)(Screen): Mancava...;	Study Type: Meta
Post-discharge Follow-up of Standardized Management for Patients with Post-stroke Cognitive Impairment	Li, F.; Hu, F.; Liang, Y.; Liang, F.; Tan, H.; Xing, S.	CONTEXT: Severe cases of stroke can lead to cognitive impairment or even dementia. The most critical factor related to cognitive impairment after strokes is patients' lack of understanding about or attention to their conditions. Strengthening standardized management post-stroke has become a common goal for clinical workers and patients. OBJECTIVE: The study intended to explore, during post-discha…	2024	Nov	Altern Ther Health Med	30	11	241-247	38430153		#3135	Li 2024	Exclusion reason: Wrong intervention; Federico Masserini (2025-07-10 03:04:10)(Select): Non chiari i criteri di inclusione: si fa riferimento ad un non meglio specificato trattamento chirurgico dopo l'ictus; Federico Masserini (2025-07-01 05:34:16)(Screen): Diamo un'occhiata al full-text, per valutare il tipo di trattamento;	Aetiology: post-stroke; Degree of CI: Cognitive impairment; Outcome: Hard; Outcome: cognitive; Study type: RCT; Treatment type: rehabilitation
Novel therapies for post-stroke cognitive impairment: a systematic review	Kreiger, K.; Weiss, E.; Fluri, F.	BACKGROUND: Stroke impacts 15 million people annually, ranking as the second-leading cause of mortality and the third-leading cause of disability globally. Despite advances in acute care, long-term cognitive impairments persist in 30-70% of survivors, impeding rehabilitation and increasing dependency. The existing treatments for post-stroke cognitive impairment (PSCI) show limited efficacy, under…	2025		Front Neurol	16		1569329	40496133	10.3389/fneur.2025.1569329	#3140	Kreiger 2025	Exclusion reason: Syst-rev/meta of CT/RCT;	Study type: SystRev
Intermittent theta burst stimulation vs. high-frequency repetitive transcranial magnetic stimulation for post-stroke dysfunction: a Bayesian model-based network meta-analysis of RCTs	Huang, Y.; Li, C.; Cai, R.; Lin, T.; Chen, W.	OBJECTIVE: This research aims to comprehensively assess the efficacy of intermittent theta-burst stimulation (iTBS) vs. high-frequency repetitive transcranial magnetic stimulation (HF-rTMS) in post-stroke dysfunction. MATERIALS AND METHODS: Until January 2024, extensive electronic database searches were conducted (PubMed, Embase, Cochrane Library, Web of Science, etc.). Fugl-Meyer Assessment for …	2025	Apr	Neurol Sci	46	4	1525-1539	39707110	10.1007/s10072-024-07918-6	#3155	Huang 2025	Exclusion reason: Wrong patient population; Claudia Gendarini (2025-07-03 23:37:47)(Select): concordo, presenza di CI non nei criteri di inclusione; Giacomo Baso (2025-07-03 01:26:48)(Select): Solo alcuni studi hanno outcome cognitivi, non lo prevedevano i criteri d'inclusione. Attendo vostro feedback, io lo escluderei per wrong patient population.;	Study Type: Meta
Effectiveness and safety of Governor vessel acupuncture therapy for post-stroke cognitive impairment: A meta-analysis of randomized controlled trials	Han, J. Z.; Yang, Y.; Wang, Y. F.; Feng, J. H.; Song, C. N.; Wu, W. J.; Lin, H. B.	OBJECTIVE: The purpose of this study was to evaluate the effectiveness of Governor vessel acupuncture (GV Ac) in treating post-stroke cognitive impairment (PSCI). METHODS: There was a total of seven databases examined. Four English databases (Cochrane Library, PubMed, Embase, and Medline) and three Chinese databases (Chinese National Knowledge Infrastructure (CNKI), Chinese Science and Technology…	2024	Aug	Ageing Res Rev	99		102355	38942201	10.1016/j.arr.2024.102355	#3162	Han 2024	Exclusion reason: Syst-rev/meta of CT/RCT;	Study Type: Meta
The Effectiveness of Computerized Cognitive Training in Patients With Poststroke Cognitive Impairment: Systematic Review and Meta-Analysis	Gao, M.; Huang, L.; Yi, J.; Zhang, T.; Zhu, G.; Zhang, Q.; Tian, J.; Zhao, R.; Duan, X.; Liu, Z.	BACKGROUND: Stroke often triggers poststroke cognitive impairment (PSCI) within 6 months, impairing memory, attention, and executive function while exacerbating physical disabilities and mortality. Computerized cognitive training (CCT) is a promising treatment approach. Compared to traditional methods, CCT provides cost-effective, easily accessible, personalized, and repetitive rehabilitation tra…	2025	Jun 12	J Med Internet Res	27		e73140	40503808	10.2196/73140	#3165	Gao 2025	Exclusion reason: Syst-rev/meta of CT/RCT; Giacomo Baso (2025-07-02 06:42:29)(Select): La magia di Google, quei ragazzi sono diventati milionari infatti!; Federico Masserini (2025-07-01 19:24:27)(Select): Il full-text si trova su PMC ma non c'è la possibilità di scaricare il PDF;	Aetiology: post-stroke; Degree of CI: Cognitive impairment; Study Type: Meta; Study type: SystRev; Treatment type: rehabilitation
[Neurofeedback in the treatment of cognitive impairment in patients with early cerebral small vessel disease]	Dobrynina, L. A.; Novikova, E. S.; Dobrushina, O. R.; Gnedovskaya, E. V.; Korepina, O. S.; Byrochkina, A. A.	OBJECTIVE: To compare the effectiveness of neurofeedback (NFB) at infra-low and alpha frequencies in the treatment of cognitive impairment in patients with early cerebral small vessel disease (cSVD). MATERIAL AND METHODS: The study included 71 patients (average age 52.8+/-6.3 years, men 15%, women 85%) with early cSVD and 21 healthy volunteers (average age 53.2+/-4.8 years, men 29%, women 71%). A…	2024		Zh Nevrol Psikhiatr Im S S Korsakova	124	8	54-61	39269297	10.17116/jnevro202412408154	#3174	Dobrynina 2024	Exclusion reason: Wrong patient population; Claudia Gendarini (2025-07-03 22:57:55)(Select): Ho due dubbi: 1. strano che il titolo non corrisponda 2. soggetti hanno CI o subjective CI. Punteggio medio di MoCA 26 Secondo me utile discutere insieme, voto quindi no per confrontarsi; Giacomo Baso (2025-07-02 06:36:33)(Select): Ho fatto una ricerca, hanno modificato il titolo ma i dati dell''abstract …
Efficacy of intermittent theta burst stimulation (iTBS) on post-stroke cognitive impairment (PSCI): a systematic review and meta-analysis	Daoud, A.; Elsayed, M.; Alnajjar, A. Z.; Krayim, A.; AbdelMeseh, M.; Alsalloum, T.; Nabil, Y.; Faisal, R.	BACKGROUND: Stroke is a significant global cause of mortality and morbidity, and post-stroke cognitive impairment (PSCI) affects up to half of stroke patients. Despite the availability of pharmacological and non-pharmacological interventions, there is a lack of definitive effective treatments for PSCI. Non-invasive brain stimulation, particularly intermittent theta burst stimulation (iTBS), has e…	2024	May	Neurol Sci	45	5	2107-2118	38150130	10.1007/s10072-023-07267-w	#3176	Daoud 2024	Exclusion reason: Syst-rev/meta of CT/RCT;	Aetiology: post-stroke; Degree of CI: Cognitive impairment; Study Type: Meta; Study type: SystRev; Treatment type: device-related
[Integrative assessment of the effectiveness and safety of outpatient use of Picamilon]	Danilov, A. B.; Shindryaeva, N. N.; Borodulina, I. V.; Lunegov, T. D.	OBJECTIVE: To study the efficacy and safety of the use of the drug Picamilon with various therapy regimens in patients with stage I of chronic cerebral ischemia (CCI). MATERIAL AND METHODS: Material and methods. An open randomized comparative clinical trial included 44 patients with stage CCI aged 46 to 67 years (average age 55.6+/-6.76 years). Patients were randomized into two groups, patients o…	2024		Zh Nevrol Psikhiatr Im S S Korsakova	124	7	119-130	39113452	10.17116/jnevro2024124071119	#3177	Danilov 2024	Exclusion reason: Data not available; Federico Masserini (2025-07-01 19:21:29)(Select): FULL-TEXT NOT AVAILABLE (è la nostra rivista preferita); Federico Masserini (2025-07-01 05:44:49)(Screen): Potrebbe essere anche in russo; Claudia Gendarini (2025-06-25 03:05:51)(Screen): potrebbe essere prevenzione, ma utile guardare il full text secondo me;
Pharmacological treatments for vascular dementia: a systematic review and Bayesian network meta-analysis	Dang, C.; Wang, Q.; Zhuang, Y.; Li, Q.; Feng, L.; Xiong, Y.; Lu, Y.	BACKGROUND: Vascular dementia (VaD) is one of the most prevalent, burdensome, and costly forms of dementia. Pharmacological treatment is often the first-line choice for clinicians; however, there is a paucity of comparative information regarding the multiple available drug options. METHODS AND ANALYSIS: A systematic review and network meta-analysis were conducted on randomized trials involving ad…	2024		Front Pharmacol	15		1451032	39239652	10.3389/fphar.2024.1451032	#3178	Dang 2024	Exclusion reason: Syst-rev/meta of CT/RCT;	Study Type: Meta; Study type: SystRev; Treatment type: pharmacological
Multicenter, Open-Label, Prospective Study Shows Safety and Therapeutic Benefits of a Defined Ginkgo Biloba Extract for Adults with Major Neurocognitive Disorder	Chowdhury, D.; Roy, A. K.; Reddy, V. R.; Gupta, Y. K.; Nigam, P.; Hoerr, R.	INTRODUCTION: The safety and therapeutic effects of Gingko biloba extract EGb 761(R) to treat cognitive decline have been demonstrated in numerous clinical trials. However, trials in Indian populations have been lacking. METHODS: This open-label, multicenter, single-arm, phase IV trial enrolled 150 patients aged >/=50 years with major neurocognitive disorder due to Alzheimer's disease, major vasc…	2024		Dement Geriatr Cogn Disord	53	6	299-309	39068924	10.1159/000540385	#3180	Chowdhury 2024	Exclusion reason: Wrong patient population; Claudia Gendarini (2025-07-03 23:22:06)(Select): no. inoltre non è CT, tutti i pz prendono il farmaco; Federico Masserini (2025-06-24 01:03:48)(Screen): Da valutare se ci sono dati distinti tra VCI e degenerativo;
MINocyclinE to Reduce inflammation and blood-brain barrier leakage in small Vessel diseAse (MINERVA): A phase II, randomized, double-blind, placebo-controlled experimental medicine trial	Brown, R. B.; Tozer, D. J.; Loubiere, L.; Harshfield, E. L.; Hong, Y. T.; Fryer, T. D.; Williams, G. B.; Graves, M. J.; Aigbirhio, F. I.; O'Brien, J. T.; Markus, H. S.	INTRODUCTION: Cerebral small vessel disease (SVD) is a common cause of stroke/vascular dementia with few effective treatments. Neuroinflammation and increased blood-brain barrier (BBB) permeability may influence pathogenesis. In rodent models, minocycline reduced inflammation/BBB permeability. We determined whether minocycline had a similar effect in patients with SVD. METHODS: MINERVA was a sing…	2024	Jun	Alzheimers Dement	20	6	3852-3863	38629936	10.1002/alz.13830	#3189	Brown 2024	Exclusion reason: Wrong patient population; Claudia Gendarini (2025-07-03 22:49:50)(Select): subjective CI possibile, ma non necessario per arrulamento; Claudia Gendarini (2025-06-25 02:40:12)(Screen): non chiaro se cognitive impaired, si vedrà nel full text direi;
A neural regulation mechanism of head electroacupuncture on brain network of patients with stroke related sleep disorders	Boyang, Z.; Yang, Z.; Liyuan, F.; Dan, S.; Lei, H. E.; Dan, T.; Ruoyu, W.; Xue, S.; Jing, S.; Dongyan, W.	OBJECTIVE: To analyze part of the mechanism of electroacupuncture on Sishencong (EX-HN1) for stroke-related sleep disorders (SSD) and post-stroke cognitive impairment (PSCI). METHODS: Using a randomized controlled trial (RCT) design, 72 patients were assigned to the electro-acupuncture (EA) group or the sham acupuncture (SA) group. A healthy control (HC) group was also included. Both groups were …	2024	Dec	J Tradit Chin Med	44	6	1268-1276	39617712	10.19852/j.cnki.jtcm.2024.06.011	#3190	Boyang 2024	Exclusion reason: Wrong patient population; Claudia Gendarini (2025-07-03 22:47:20)(Select): stroke-related insomnia non CI ; Claudia Gendarini (2025-06-25 02:37:31)(Screen): ok; Federico Masserini (2025-06-24 00:55:56)(Screen): Non sono sicuro che la popolazione sia giusta, dobbiamo guardare il full-text (sempre che non sia in cinese);
Remote ischaemic conditioning for neurological disorders-a systematic review and narrative synthesis	Alhashimi, A.; Kamarova, M.; Baig, S. S.; Nair, K. P. S.; Wang, T.; Redgrave, J.; Majid, A.; Ali, A. N.	INTRODUCTION: Remote ischaemic conditioning (RIC) refers to the use of controlled transient ischemic and reperfusion cycles, commonly of the upper or lower limb, to mitigate cellular damage from ischaemic injury. Preclinical studies demonstrate that RIC may have a neuroprotective effect and therefore could represent a novel therapeutic option in the management of neurological disorders. The aim o…	2024	Dec 19	Syst Rev	13	1	308	39702489	10.1186/s13643-024-02725-8	#3196	Alhashimi 2024	Exclusion reason: Syst-rev/meta of CT/RCT; Giacomo Baso (2025-06-24 06:48:49)(Screen): Davvero, lo hanno fatto davvero;	Study type: SystRev
Efficacy and dispensing patterns of TCM-acupuncture combinations in vascular dementia treatment: a meta-analysis and data mining analysis	Xue, Q.; Huang, S.; Liu, L. X.; Bai, S.; Jiang, S.; Ge, R. D.; Peng, D. T.	OBJECTIVES: To evaluate the clinical efficacy of the combination of acupuncture and medicine for vascular dementia (VD) treatment, and to analyze and summarize the relevant association rules. METHODS: A systematic search of Chinese and English databases such as CNKI, VIP, Wanfang, Embase, PubMed, Cochrane Library, and Web of Science was performed along with a manual search to screen for randomize…	2024		Am J Transl Res	16	11	6187-6207	39678606	10.62347/ZYCW4830	#4775	Xue 2024	Exclusion reason: Syst-rev/meta of CT/RCT;	Study Type: Meta
Effects of standardized environmental enrichment on cognitive function and serum BDNF level in patients with post-stroke dementia	Tian-Tian, Z.; Wen-Jie, S.; You-Cong, L.; Bi-Neng, C.; Song-Yong, L.	Objective To explore the effects of standardized environmental enrichment (EE) on cognitive function and serum brain-derived neurotrophic factor (BDNF) levels in patients with post-stroke dementia. Methods A prospective study was conducted, including 80 patients with post-stroke dementia admitted to Department of Traditional Chinese Medicine Rehabilitation, 910th Hospital of the Joint Logistics S…	2024		Medical journal of Chinese people's liberation army	49	7	790-795		10.11855/j.issn.0577-7402.0947.2024.0102	#4797	Tian-Tian 2024	Exclusion reason: Wrong language; Giacomo Baso (2025-07-03 07:46:52)(Select): Vero, ma dalla tabella il punteggio MMSE è migliorato! Vedere per credere; Federico Masserini (2025-07-01 19:32:21)(Select): Articolo in cinese (vi invito anche a leggere il nome della rivista);	Aetiology: post-stroke; Degree of CI: dementia; Outcome: cognitive; Study type: RCT; Treatment type: rehabilitation
Effects of Overground Walking Exercise and Cognitive Rehabilitation on Brain-Derived Neurotrophic Factor, Cognition and Quality of Life among Stroke Survivors in Kano, Nigeria	Olaleye, O.; Abba, M.; Hamzat, T.	Background and Aims: Post-stroke Cognitive Impairment (PSCI) is a major cause of disability, participation restriction and poor quality of life. Though Cognitive Rehabilitation (CR) is the gold standard for PSCI, evidence suggests that aerobic exercise is effective in its management. Few studies have examined the effects of Overground Walking Exercise (OWE), an inexpensive and pragmatic form of a…	2023	Oct	International Journal of Stroke	18	3	442-443	WOS:001094858602057	10.1177/17474930231201072	#4832	Olaleye 2023	Exclusion reason: Data not available; Giacomo Baso (2025-07-03 06:51:40)(Select): NB wrong full text. Penso sia un abstract, pubblicato ho trovato solo il protocollo, nel 2022;	Aetiology: post-stroke; Degree of CI: Cognitive impairment; Outcome: cognitive; Outcome: imaging/lab/neurophys; Study type: RCT; Treatment type: rehabilitation
Rehabilitation of patients with post-stroke cognitive impairment using P300-based BCI speller: Results of a randomized controlled trial	Mayorova, L.; Fateeva, V.	Background and aims: Post-stroke cognitive impairment significantly limits daily functioning and reduces patients' quality of life. Brain-computer interface (BCI) is currently in consideration of being the rational way for cognitive training based on biofeedback. A study was conducted to examine the effect of cognitive training using a P300-based BCI speller on cognitive function recovery in suba…	2023	Dec	Journal of the Neurological Sciences	455			WOS:001163199101482	10.1016/j.jns.2023.122167	#4843	Mayorova 2023	Exclusion reason: Data not available; Federico Masserini (2025-07-04 00:56:37)(Select): Abstract di conferenza; Giacomo Baso (2025-06-27 05:29:17)(Screen): potenziali evento correlati ;	Aetiology: post-stroke; Degree of CI: Cognitive impairment; Outcome: cognitive; Outcome: imaging/lab/neurophys; Study type: RCT; Treatment type: device-related
Virtual reality intervention for improving cognitive function in post-stroke patient: A systematic review and meta-analysis	Gunawan, Hendry; Gunawan, Irene; Hambarsari, Yetty; Danuaji, Rivan; Hamidi, Baarid L.; Benedictus, Benedictus	Background: Stroke is one of the leading causes of disability worldwide. In the next few decades, post-stroke disability is expected to increase by up to 35% due to the current increase in cerebrovascular risk factors. Disabilities caused by stroke can include cognitive and motor impairment. The current research on post-stroke rehabilitation mostly focuses on the motor disability aspect. Recently…	2024		Brain Disorders	15				10.1016/j.dscb.2024.100152	#4900	Gunawan 2024	Exclusion reason: Syst-rev/meta of CT/RCT; Claudia Gendarini (2025-07-03 23:06:47)(Select): vero, in uno degli studi pz hanno MoCA 27. gli altri però mi sembrano decaduti; Giacomo Baso (2025-07-02 06:55:49)(Select): Solo alcuni pare abbiano CI; Claudia Gendarini (2025-06-26 01:09:03)(Screen): review e metanalisi, non chiaro se tutti i pazienti inclusi abbiano CI;
Efficacy of Pharmacotherapies in Improving Cognitive Function in Vascular Dementia: A Network Meta-analysis of Randomized Controlled Trials (P11-9.006)	Dey, Debankur; Suresh, Vinay; Shamim, Muhammad Aaqib; Javed, Binish; Dhakal, Bishal; Verma, Amogh; Khan, Marium; Singha, Nandini; Tholkappian, Vijayavarshini; Goel, Archit; Bardhan, Mainak; Kumar, Neeraj; Malhotra, Hardeep	Objective: To compare the effectiveness of various pharmacotherapies in improving cognitive function in patients with vascular dementia, by conducting a network meta-analysis (NMA) of randomized controlled trials (RCTs). Background: Vascular dementia is the second most common form of dementia and currently has no approved drugs for treatment. Although various pharmacotherapies, including cholines…	2024		Neurology	102	7_supplement_1			10.1212/wnl.0000000000206157	#4916	Dey 2024	Exclusion reason: Data not available; Federico Masserini (2025-07-01 19:04:00)(Select): Confermo: abstract di conferenza (non c'è full-text); Federico Masserini (2025-06-24 01:09:27)(Screen): Verosimilmente un abstract di conferenza;	Aetiology: vascular; Degree of CI: dementia; Outcome: cognitive; Study Type: Meta; Study type: SystRev; Treatment type: pharmacological
15th World Stroke Congress, 10-12 October 2023, Toronto, Canada	Bath, P.; Woodhouse, L.; Mhlanga, I.; Wardlaw, J.	Background and Aims: Lacunar stroke causes dependency and cognitive decline/dementia. However, there is no specific treatment to prevent these adverse outcomes. Methods: The LACunar Intervention Trial‐2 (LACI‐2) assessed the feasibility, safety and efficacy of isosorbide mononitrate (ISMN, 25 mg/bd) and/ or cilostazol (100 mg/bd) over one year. The following focuses on the global analysis of the …	2023	Oct	Int J Stroke	18	3_suppl	3-420	38873779	10.1177/17474930231192010	#5489	Bath 2023	Exclusion reason: Data not available; Claudia Gendarini (2025-07-03 22:45:19)(Select): abstract di congresso, non ci sono riferimenti ad eventuale declino cognitivo; Claudia Gendarini (2025-06-25 02:32:52)(Screen): ok; Federico Masserini (2025-06-24 00:53:05)(Screen): Lo includo solo per vedere se i partecipanti sono cognitivamente integri o no (sembrano integri e quindi in teoria penso lo esclud…
[Rehabilitation of patients with post-stroke cognitive impairment using the P300-based brain-computer interface: results of a randomized controlled trial]	Fateeva, V. V.; Kushnir, A. B.; Grechko, A. V.; Mayorova, L. A.	OBJECTIVE: To study the effects of a 10-day cognitive training using the brain-computer interface (BCI) technology at the P300 wavelength on the recovery of cognitive functions in poststroke patients. MATERIAL AND METHODS: The study included 30 patients, aged 22-82 years, with ischemic stroke less than 3 months old and moderate cognitive impairment (<26 points on the Montreal Cognitive Assessment…	2023		Zh Nevrol Psikhiatr Im S S Korsakova	123	12. Vyp. 2	68-74	38148700	10.17116/jnevro202312312268	#5524	Fateeva 2023	Exclusion reason: Wrong language; Federico Masserini (2025-07-01 19:22:14)(Select): FULL-TEXT NOT AVAILABLE AND IN RUSSIAN;	Aetiology: post-stroke; Degree of CI: Cognitive impairment; Outcome: cognitive; Study type: RCT; Treatment type: rehabilitation
[Multi-center open comparative randomized study of efficacy and safety of Akatinol Memantine 20 mg (single-doses) vs Akatinol Memantine 10 mg (double-doses) in patients with vascular dementia]	Gavrilova, S. I.; Kolykhalov, I. V.; Mikhaylova, N. M.; Ponomareva, E. V.; Fedorova, Y. B.; Medvedev, V. E.; Frolova, V. I.; Gushanskaya, E. V.; Litvinenko, I. V.; Emelin, A. Y.; Lobzin, V. Y.; Kashin, A. V.; Tanashyan, M. M.; Kachanova, M. V.; Knyazev, A. V.; Gonik, M. I.	OBJECTIVE: Evaluation of the efficacy and safety of the drug Acatinol Memantine, 20 mg (once daily) in comparison with the drug Acatinol Memantine, 10 mg (twice daily) in patients with moderate to moderate severe vascular dementia. MATERIAL AND METHODS: The study included 130 patients aged 50-85 years of both sexes with instrumentally and clinically confirmed vascular dementia. The patients were …	2024		Zh Nevrol Psikhiatr Im S S Korsakova	124	2	69-77	38465812	10.17116/jnevro202412402169	#5536	Gavrilova 2024	Exclusion reason: Wrong language; Federico Masserini (2025-07-01 19:25:09)(Select): Indovinate in che lingua è e dove è il full-text;	Aetiology: vascular; Degree of CI: dementia; Outcome: cognitive; Study type: RCT; Treatment type: pharmacological
Psychophysiological Effects of an Expressive Arts-based Intervention in Young and Pre-elderly Stroke Survivors: A Randomized Controlled Trial	Ho, R. T. H.; Lo, T. L. T.; Fong, T. C. T.; Chan, C. K. P.; Pang, M. Y. C.; Wan, A. H. Y.; Leung, P. P. Y.; Lau, G. K. K.	OBJECTIVE: To examine the psychophysiological effects of an 8-week expressive arts-based intervention (EABI) on young and pre-elderly stroke survivors. DESIGN: A parallel-group randomized controlled trial. SETTING: Public hospitals and community sites. PARTICIPANTS: Community-dwelling participants (N=157) aged between 18 and 64 years who experienced a major stroke event in the past 10 years with …	2025	Apr 23	Arch Phys Med Rehabil				40280460	10.1016/j.apmr.2025.04.008	#5554	Ho 2025	Exclusion reason: Data not available; Federico Masserini (2025-07-01 19:14:08)(Select): In press-article: no full text; Federico Masserini (2025-06-26 21:53:08)(Screen): Anche secondo me; Claudia Gendarini (2025-06-26 01:21:30)(Screen): non sembrerebbe esserci CI, ma utile leggere full text per controllare ;
Differential effects of high-frequency repetitive transcranial magnetic stimulation over the left and right dorsolateral prefrontal cortex for post-stroke cognitive impairment	Jiang, X.; Fan, L.; Zhu, W.; Xiu, Y.; Liu, Y.	OBJECTIVE: In this study, it is aimed to explore the different effects of repetitive transcranial magnetic stimulation (HF-rTMS)over the left and right dorsolateral prefrontal cortex (DLPFC) for post-stroke cognitive impairment (PSCI). METHOD: In this study, we allocated 40 patients with PSCI who were divided into the left DLPFC group (n = 20) and the right DLPFC group (n = 20). Patients received…	2025	Jul	Neurol Sci	46	7	3157-3164	40138063	10.1007/s10072-025-08123-9	#5562	Jiang 2025	Exclusion reason: Wrong study design; Federico Masserini (2025-08-02 00:23:20)(Included): Trattamento assegnato sulla base del lato della lesione (assegnazione al trattamento ipsilaterale alla lesione); Federico Masserini (2025-07-21 16:12:24)(Included): Non c'è il gruppo di controllo, sono tutti trattati questi!!!!!;	Aetiology: post-stroke; Degree of CI: Cognitive impairment; Outcome: cognitive; Study type: CT; Treatment type: device-related
Lipid peroxidation in patients with vascular mild cognitive impairment from a memory and antioxidants in vascular impairment trial (MOVE‐IT)	Kang, Yejin; Chen, Jinghan Jenny; Mah, Ethan; Survilla, Kate; Vieira, Danielle; Herrmann, Nathan; Gallagher, Damien; Andreazza, Ana C.; Black, Sandra E.; Oh, Paul I.; Swardfager, Walter; Graham, Simon J.; Ramirez, Joel; Marzolini, Susan; Lanctôt, Krista L.	BACKGROUND: Oxidative stress (OS) has been a target of interest for vascular dementia, given its implications in pathogenesis. OS may be important in prodromal stage, such as vascular mild cognitive impairment (vMCI), and examining OS markers in vMCI may help better understand biological processes in the onset of cognitive impairment. Our study compared OS levels in vMCI vs controls, and explored…	2025		Alzheimer's & dementia	20	S8	e095550	CN-02796440	10.1002/alz.095550	#5567	Kang 2025	Exclusion reason: Data not available; Claudia Gendarini (2025-07-03 23:50:41)(Select): è un "POSTER PRESENTATION", di fatto c'è solo l'abstract;	Aetiology: vascular; Degree of CI: MCI; Outcome: imaging/lab/neurophys; Study type: CT; Treatment type: pharmacological
To Explore the Safety of 3R Nursing and Dietary Nutrition Intervention in Elderly Patients with Vascular Dementia and the Effect of Improving the Self-Care Ability of Patients	Liu, Y.; Hao, P.; Zou, G.; Liu, B.; Qu, L.	OBJECTIVE: Exploring the application safety of 3R nursing and dietary nutrition intervention in elderly vascular dementia, as well as the application value of improving patients' self-care ability in elderly vascular dementia. METHOD: 120 elderly patients with vascular dementia in our hospital from August 2020 to June 2022 were selected as the research subjects and divided into an observation gro…	2023	Nov	Altern Ther Health Med	29	8	92-96	37652427		#5597	Liu 2023	Exclusion reason: Wrong study design; Federico Masserini (2025-07-10 03:08:15)(Select): Data not available (non si capisce quale è il gruppo trattato e quale no); Federico Masserini (2025-07-04 00:49:50)(Select): Vista la rivista, tutto è possibile... penso sia un errore dell'abstract... se potessimo escluderlo lo farei, ma temo che lo dovremo estrarre per dargli un pessimo quality rating...; Gia…	Aetiology: vascular; Degree of CI: dementia; Outcome: Hard; Outcome: cognitive; Study type: CT; Treatment type: rehabilitation
Neuropsychological Performance after Extended N-Pep-12 Dietary Supplementation in Supratentorial Ischemic Stroke	Muresanu, D.; Verisezan-Rosu, O.; Jemna, N.; Benedek, I.; Rednic, J.; Vlad, I. M.; Buruiana, A. M.; Muresanu, I.; Chira, D.; Popa, L. L.; Stan, A. D.; Moessler, H.; Strilciuc, S.	Background: Cognitive deficits following ischemic stroke significantly impair quality of life, highlighting the need for effective interventions. This study evaluates the efficacy and safety of extended N-Pep-12 dietary supplementation in enhancing cognitive recovery post-stroke. Methods: In this randomized, open-label, controlled study, 106 patients with supratentorial ischemic stroke were enrol…	2024	Sep 28	Brain Sci	14	10		39452000	10.3390/brainsci14100986	#5622	Muresanu 2024	Exclusion reason: Wrong patient population; Claudia Gendarini (2025-07-04 01:31:13)(Select): CI non presente nei criteri di inclusione; Federico Masserini (2025-07-01 05:41:57)(Screen): Diamo un'occhiata al full-text per valutare se c'è un criterio di decadimento cognitivo per inclusione; Claudia Gendarini (2025-06-27 21:33:57)(Screen): non sicuro che siano decaduti al momento dell'arruolamento;	Aetiology: post-stroke; Outcome: cognitive; Study type: RCT; Treatment type: pharmacological
A novel digital approach for post-stroke cognitive deficits: a pilot study	Oliveri, M.; Bagnato, S.; Rizzo, S.; Imbornone, E.; Giustiniani, A.; Catania, A.; Turriziani, P.	BACKGROUND: Cognitive dysfunctions after a brain stroke have a huge impact on patients' disability and activities of daily living. Prism adaptation (PA) is currently used in patients with right brain damage to improve lateralized spatial attentional deficits. Recent findings suggest that PA could also be useful for rehabilitation of other cognitive functions. OBJECTIVE: In the present study, we t…	2023		Restor Neurol Neurosci	41	3-4	103-113	37522228	10.3233/RNN-231305	#5631	Oliveri 2023	Exclusion reason: Wrong patient population; Claudia Gendarini (2025-07-04 01:34:53)(Select): vero, CI non è un criterio di inclusione; Giacomo Baso (2025-07-03 06:54:42)(Select): Io non trovo criteri d'inclusione della sfera cognitiva;	Aetiology: post-stroke; Degree of CI: Cognitive impairment; Outcome: cognitive; Study type: RCT; Treatment type: rehabilitation
Exploring the role of telomere length in the efficacy of an exercise intervention for vascular cognitive impairment: a 12‐month randomised controlled trial substudy	Packer, Amy; Barha, Cindy K.; Hsiung, Ging‐Yuek Robin; Ambrose, Caitlin E.; Pflueger, Shannon; Tam, Roger; Madden, Kenneth; Field, Thalia S.; Davis, Jennifer C.; Wong, Tsz Y.; Malanchini, Margherita; Dima, Danai; Powell, Timothy R.; Liu‐Ambrose, Teresa	BACKGROUND: Subcortical ischemic vascular cognitive impairment (SIVCI) is the most common form of vascular cognitive impairment. Exercise is a potentially effective intervention for SIVCI. However, the mechanisms through which exercise promotes brain health and cognitive function are not well understood. Telomere length restoration and an increased capacity for cellular proliferation may provide …	2025		Alzheimer's & dementia	20	S2	e090695	CN-02796283	10.1002/alz.090695	#5636	Packer 2025	Exclusion reason: Data not available; Claudia Gendarini (2025-07-07 22:49:02)(Select): POSTER PRESENTATION;	Aetiology: small vessel; Degree of CI: Cognitive impairment; Outcome: Hard; Outcome: cognitive; Outcome: imaging/lab/neurophys; Study type: RCT; Treatment type: rehabilitation
Effect of pioglitazone on vascular events in post-stroke cognitive impairment: Post hoc analysis of the IRIS trial	Schmidt, K.; Power, M. C.; Ciarleglio, A.; Nadareishvili, Z.	BACKGROUND: In stroke patients with insulin resistance (IR), post-stroke cognitive impairment (PSCI) is associated with higher risk of recurrent stroke, but the effect of pioglitazone on that risk has not been explored. The goal of this study was to compare the secondary stroke prevention effect of pioglitazone against placebo in patients with versus without PSCI. METHODS: We studied patients enr…	2024	Apr	Int J Stroke	19	4	414-421	38148372	10.1177/17474930231225568	#5661	Schmidt 2024	Exclusion reason: Wrong patient population; Claudia Gendarini (2025-07-07 22:55:01)(Select): Come scritto da Giacomo, dal full-text direi che la popolazione è pz con resistenza all'insulina + evento cerebrovascolare. Tutti fanno la terapia con pioglitazone e viene valutata l'efficacia del farmaco nella riduzione del rischio di recidiva in pz con e senza CI. Io lo escluderei per wrong population.;…	Aetiology: post-stroke; Degree of CI: Cognitive impairment; Outcome: Hard; Study type: RCT; Treatment type: pharmacological
Needle retaining after electroacupuncture combined with cognitive training for post-stroke cognitive impairment: a multi-center randomized controlled trial	Su, K. Q.; Lv, Z.; Wu, M. L.; Luo, M.; Gao, J.; Li, R. Q.; Zhang, Z. X.; Hu, B.; Feng, X. D.	OBJECTIVES: To compare the efficacy of needle retaining after electroacupuncture combined with cognitive training and electroacupuncture combined with cognitive training in the treatment of post-stroke cognitive impairment (PSCI). METHODS: A total of 206 patients with PSCI were randomized into a needle retaining group (103 cases, 9 cases dropped out) and an electroacupuncture group (103 cases, 6 …	2023	Oct 11	Zhongguo Zhen Jiu	43	11	1221-1225	37984918	10.13703/j.0255-2930.20221115-k0008	#5677	Su 2023	Exclusion reason: Wrong language; Federico Masserini (2025-07-01 19:30:14)(Select): In Cinese;	Aetiology: post-stroke; Degree of CI: Cognitive impairment; Outcome: cognitive; Study type: RCT; Treatment type: device-related
Application of backward walking observational training combined with Soundsory cognitive training in elderly patients with post-stroke mild cognitive impairment	Su, Z.; Ye, F.; Lu, H.; Shao, Y.; Luo, Y.; Zhu, L.	Objective To investigate the effects of backward walking observational training combined with Soundsory cognitive training based on PASS (P: planning; A: attention; S: simultaneous; S:successive) theory on cognitive function, balance function and self‐efficacy in elderly patients with post‐stroke mild cognitive impairment (MCI). Methods A randomized controlled trial was conducted. Elderly patient…	2025		Chinese Journal of Practical Nursing	41	4	251‐259	CN-02819693	10.3760/cma.j.cn211501-20240429-01071	#5678	Su 2025	Exclusion reason: Wrong language; Federico Masserini (2025-07-01 19:31:01)(Select): In cinese (e full-text non recuperabile);	Aetiology: post-stroke; Degree of CI: MCI; Outcome: Hard; Outcome: cognitive; Study type: RCT; Treatment type: rehabilitation
Efficacy of reading strategies on text-level reading comprehension in people with post-stroke chronic aphasia: A repeated measures study	Thumbeck, S. M.; Schmid, P.; Chesneau, S.; Domahs, F.	BACKGROUND: People with aphasia (PWA) frequently experience difficulties in understanding longer written content such as paragraphs or books. Reading strategies are a promising approach to treat text-level reading comprehension deficits in PWA. Nevertheless, empirical evidence for their efficacy remains rare. AIMS: The primary objective of this study was to analyse the efficacy of a strategy-base…	2024	May-Jun	Int J Lang Commun Disord	59	3	1066-1089	37962246	10.1111/1460-6984.12983	#5691	Thumbeck 2024	Exclusion reason: Wrong patient population; Claudia Gendarini (2025-07-05 02:20:21)(Select): solo afasia; Federico Masserini (2025-07-01 05:59:23)(Screen): Un occhio al full-text per verificare se c'è almeno un focus vago sul cognitivo; Claudia Gendarini (2025-06-30 21:16:51)(Screen): dubbio: consideriamo l'afasia come CI? nel sembrerebbe da includere;
[Vascular cognitive impairment with no dementia treated with auricular acupuncture and acupuncture:a randomized controlled trial]	Wang, S.; Zhang, B.; Liao, M.; Zhuang, X.; Xu, Z.; Huang, Y.; Zhuang, L.	OBJECTIVE: To compare the clinical efficacy on vascular cognitive impairment with no dementia (VCIND) between the combined therapy of auricular acupuncture and acupuncture and the simple acupuncture. METHODS: One hundred patients of VCIND were randomized into a combined therapy of auricular acupuncture and acupuncture group (a combined therapy group) and an acupuncture group, 50 cases in each one…	2016	Jun 12	Zhongguo Zhen Jiu	36	6	571-576	29231449	10.13703/j.0255-2930.2016.06.004	#5706	Wang 2016	Exclusion reason: Wrong language; Federico Masserini (2025-07-01 19:33:04)(Select): In cinese;	Aetiology: vascular; Degree of CI: Cognitive impairment; Outcome: cognitive; Study type: RCT; Treatment type: device-related
Improvement of postoperative cognitive dysfunction and attention network function of patients with ischemic cerebrovascular disease via dexmedetomidine	Zhang, J.; Wang, G.; Zhang, F.; Zhao, Q.	The protective effect of dexmedetomidine on cognitive dysfunction and decreased attention network function of patients with ischemic cerebrovascular disease after stenting was investigated. Fifty-eight patients with ischemic cerebrovascular disease undergoing stenting in Guizhou Provincial People's Hospital were selected and randomly divided into control group (n=29) and dexmedetomidine group (n=…	2018	Mar	Exp Ther Med	15	3	2968-2972	29599834	10.3892/etm.2018.5806	#5728	Zhang 2018	Exclusion reason: Wrong patient population; Federico Masserini (2025-07-08 16:19:17)(Select): Confermo la prima impressione: non criterio per CI nei criteri di inclusione; Claudia Gendarini (2025-06-30 20:55:46)(Screen): sembrerebbero non decaduti, da confermare leggendo full text;	Aetiology: post-stroke; Cognitively unimpaired; Outcome: cognitive; Outcome: imaging/lab/neurophys; Study type: CT; Treatment type: pharmacological
